# Supplementary material for: Multi-dimensional super-resolution imaging enables surface hydrophobicity mapping
Source: Nat Commun. 2016 Dec 8;7:13544. doi: 10.1038/ncomms13544 (PMC5155161; doi:10.1038/ncomms13544)
Supplement: Supplementary Data 3 — Analysis Code 2 of 4. Cluster analysis R code used to group together data that are from the same TetraSpeckTM bead. [file ncomms13544-s5.txt]

#set folder path
setwd("/Users/jgodet/Documents/testMacro")

#read the 3 fitted peaks
dat <- read.csv("Fit.spectre.csv",h=T,dec='.')

mod <- lm(distZ0Z1 ~ lambda + X + Y, data=dat[dat$Use==1,])

#to check graphically
 with(dat[dat$Use==1,], plot(lambda,distZ0Z1))
 abline(col='red', lm(distZ0Z1~lambda, data= dat[dat$Use==1,]), lwd=2)
#4 coefficients for input in the macro GUI dialogbox
mod
