# Supplementary material for: Multi-dimensional super-resolution imaging enables surface hydrophobicity mapping
Source: Nat Commun. 2016 Dec 8;7:13544. doi: 10.1038/ncomms13544 (PMC5155161; doi:10.1038/ncomms13544)
Supplement: Supplementary Data 5 — Analysis Code 4 of 4. Plugin for ImageJ to render the sPAINT images in RGB space. [file ncomms13544-s7.zip]

Archive with 6 entries (6 files):
- META-INF/MANIFEST.MF
- META-INF/maven/org.scijava.scripting.java/sPAINT_render/pom.xml
- RenderSp.class
- sPAINT_render.class
- pom.xml
- src/main/java/sPAINT_render.java
