# Supplementary material for: Multi-dimensional super-resolution imaging enables surface hydrophobicity mapping
Source: Nat Commun. 2016 Dec 8;7:13544. doi: 10.1038/ncomms13544 (PMC5155161; doi:10.1038/ncomms13544)
Supplement: Supplementary Data 5 — Analysis Code 4 of 4. Plugin for ImageJ to render the sPAINT images in RGB space. [file ncomms13544-s7.zip › META-INF/MANIFEST.MF]

Manifest-Version: 1.0
Class-Path: 3D_Blob_Segmentation-2-1.0.0.jar 3D_Objects_Counter-2-1.0.
 0.jar 3D_Viewer-3-1.0.0.jar Algorithm_Launcher-1.0.0.jar AnalyzeSkele
 ton_-3-1.0.0.jar Analyze_Reader_Writer-2-1.0.0.jar Anisotropic_Diffus
 ion_2D-2-1.0.0.jar Archipelago_Plugins-0-1.0.0.jar Arrow_-2-1.0.0.jar
  Auto_Threshold-1-1.0.0.jar BalloonSegmentation_-2-1.0.0.jar BeanShel
 l_Interpreter-2-1.0.0.jar Bug_Submitter-2-1.0.0.jar CLI_-2-1.0.0.jar 
 CPU_Meter-2-1.0.0.jar Calculator_Plus-2-1.0.0.jar Cell_Counter-2-1.0.
 0.jar Clojure_Interpreter-2-1.0.0.jar Colocalisation_Analysis-2-1.0.0
 .jar Color_Histogram-2-1.0.0.jar Color_Inspector_3D-2-1.0.0.jar Colou
 r_Deconvolution-3-1.0.0.jar CorrectBleach_-2-1.0.0.jar Descriptor_bas
 ed_registration-2-1.0.0.jar Dichromacy_-2-1.0.0.jar Differentials_-2-
 1.0.0.jar Directionality_-2-1.0.0.jar Extended_Depth_Field-2-1.0.0.ja
 r FS_Align_TrakEM2-2-1.0.0.jar FeatureJ_-2-1.0.0.jar Feature_Detectio
 n-2-1.0.0.jar Fiji_Archipelago-2-1.0.0.jar Fiji_Developer-2-1.0.0.jar
  Fiji_Package_Maker-2-1.0.0.jar Fiji_Plugins-3-1.0.0.jar Fiji_Updater
 -1.0.0.jar FlowJ_-1-1.0.0.jar Graph_Cut-1-1.0.0.jar Gray_Morphology-2
 -1.0.0.jar H5J_Loader_Plugin-1-1.0.0.jar Helmholtz_Analysis-2-1.0.0.j
 ar IJ_Robot-2-1.0.0.jar IO_-2-1.0.0.jar Icons-1.0.0.jar Image_5D-1-1.
 0.0.jar Image_Expression_Parser-3-1.0.0.jar Interactive_3D_Surface_Pl
 ot-2-1.0.0.jar IsoData_Classifier-2-1.0.0.jar JRuby_Interpreter-2-1.0
 .0.jar JWlz-1-1.0.0.jar Javascript_-2-1.0.0.jar Jython_Interpreter-2-
 1.0.0.jar Kuwahara_Filter-2-1.0.0.jar LSM_Reader-4-1.0.0.jar LSM_Tool
 box-4-1.0.0.jar Lasso_and_Blow_Tool-2-1.0.0.jar Linear_Kuwahara-2-1.0
 .0.jar LocalThickness_-4-1.0.0.jar MTrack2_-2-1.0.0.jar MTrackJ_-1-1.
 0.0.jar M_I_P-2-1.0.0.jar Manual_Tracking-2-1.0.0.jar MicrobeJ_-1.0.0
 .jar MosaicJ_-2-1.0.0.jar Multi_Kymograph-2-1.0.0.jar PIV_analyser-1-
 1.0.0.jar PointPicker_-2-1.0.0.jar QuickPALM_-1-1.0.0.jar RATS_-2-1.0
 .0.jar REngine-1.0.0.jar RandomJ_-2-1.0.0.jar Reconstruct_Reader-2-1.
 0.0.jar Refresh_Javas-2-1.0.0.jar Rserve-1.0.0.jar Rsession-1.0.0.jar
  SPIM_Opener-2-1.0.0.jar SPIM_Registration-3-1.0.0.jar Samples_-2-1.0
 .0.jar ScientiFig_-1.0.0.jar ScientiFig_FIJI-1.0.0.jar ScientiFig_ext
 ernal_launcher-1.0.0.jar Series_Labeler-2-1.0.0.jar SheppLogan_-2-1.0
 .0.jar Sholl_Analysis-3-1.0.0.jar Simple_Neurite_Tracer-2-1.0.0.jar S
 iox_Segmentation-1-1.0.0.jar Skeletonize3D_-1-1.0.0.jar Snakuscule_-2
 -1.0.0.jar SplineDeformationGenerator_-2-1.0.0.jar StackReg_-2-1.0.0.
 jar Stack_Manipulation-2-1.0.0.jar Statistical_Region_Merging-2-1.0.0
 .jar Stitching_-3-1.0.0.jar Sync_Win-1-1.0.0.jar T2-NIT-1-1.0.0.jar T
 2-TreelineGraph-1-1.0.0.jar Thread_Killer-2-1.0.0.jar Thunder_STORM-1
 .0.0.jar Time_Lapse-2-1.0.0.jar Time_Stamper-2-1.0.0.jar ToAST_-25-1.
 0.0.jar TopoJ_-2-1.0.0.jar TrackMate_-2-1.0.0.jar Trainable_Segmentat
 ion-2-1.0.0.jar TrakEM2_-1-1.0.0.jar TrakEM2_Archipelago-2-1.0.0.jar 
 TransformJ_-4-1.0.0.jar TurboReg_-2-1.0.0.jar UnwarpJ_-2-1.0.0.jar VI
 B-lib-2-1.0.0.jar VIB_-2-1.0.0.jar Vaa3d_Reader-2-1.0.0.jar Vaa3d_Wri
 ter-1-1.0.0.jar VectorString-1-1.0.0.jar Video_Editing-2-1.0.0.jar Vi
 ew5D_-1-1.0.0.jar Volume_Calculator-1-1.0.0.jar Volume_Viewer-2-1.0.0
 .jar align_4-1.0.0.jar ant-1.0.0.jar ant-junit-1.0.0.jar ant-launcher
 -1.0.0.jar ant-nodeps-1.0.0.jar args4j-2-1.0.0.jar asm-4-1.0.0.jar as
 m-analysis-4-1.0.0.jar asm-commons-4-1.0.0.jar asm-tree-4-1.0.0.jar a
 sm-util-4-1.0.0.jar autocomplete-2-1.0.0.jar bUnwarpJ_-2-1.0.0.jar ba
 se64-2-1.0.0.jar batik-1-1.0.0.jar bcmail-jdk14-138-1.0.0.jar bcprov-
 jdk14-138-1.0.0.jar bigdataviewer-core-2-1.0.0.jar bigdataviewer_fiji
 -2-1.0.0.jar bigwarp_fiji-2-1.0.0.jar bio-formats_plugins-5-1.0.0.jar
  blockmatching_-2-1.0.0.jar bsh-2-1.0.0.jar bytelist-1-1.0.0.jar cloj
 ure-1-1.0.0.jar commons-codec-1-1.0.0.jar commons-lang3-3-1.0.0.jar c
 ommons-logging-1-1.0.0.jar commons-math3-3-1.0.0.jar dnsns-1.0.0.jar 
 ejml-0-1.0.0.jar eventbus-1-1.0.0.jar fake-2-1.0.0.jar ffmpeg-2-1.0.0
 .jar ffmpeg-2-1-1.0.0.jar fiji-compat-2-1.0.0.jar fiji-lib-2-1.0.0.ja
 r fiji-scripting-2-1.0.0.jar formats-api-5-1.0.0.jar formats-bsd-5-1.
 0.0.jar formats-common-5-1.0.0.jar formats-gpl-5-1.0.0.jar gdsc_smlm-
 0-1.0.0.jar gentyref-1-1.0.0.jar groovy-2-1.0.0.jar gson-2-1.0.0.jar 
 guava-18-1.0.0.jar ij-1-1.0.0.jar ij-ImageIO_-1.0.0.jar ij1-patcher-0
 -1.0.0.jar imagej-2-1.0.0.jar imagej-common-0-1.0.0.jar imagej-deprec
 ated-0-1.0.0.jar imagej-launcher-4-1.0.0.jar imagej-launcher-4-1-1.0.
 0.jar imagej-legacy-0-1.0.0.jar imagej-ops-0-1.0.0.jar imagej-plugins
 -commands-0-1.0.0.jar imagej-plugins-tools-0-1.0.0.jar imagej-plugins
 -uploader-ssh-0-1.0.0.jar imagej-plugins-uploader-webdav-0-1.0.0.jar 
 imagej-scripting-0-1.0.0.jar imagej-ui-awt-0-1.0.0.jar imagej-ui-swin
 g-0-1.0.0.jar imagej-updater-0-1.0.0.jar imagescience-3-1.0.0.jar ima
 geware-2-1.0.0.jar imglib2-2-1.0.0.jar imglib2-algorithm-0-1.0.0.jar 
 imglib2-algorithm-fft-0-1.0.0.jar imglib2-algorithm-gpl-0-1.0.0.jar i
 mglib2-ij-2-1.0.0.jar imglib2-realtransform-2-1.0.0.jar imglib2-roi-0
 -1.0.0.jar imglib2-ui-2-1.0.0.jar invokebinder-1-1.0.0.jar itext-2-1.
 0.0.jar itextpdf-5-1.0.0.jar j3dcore-1.0.0.jar j3dutils-1.0.0.jar jac
 l-1.0.0.jar jai-codec-1-1.0.0.jar jai-core-1-1.0.0.jar jai_imageio-5-
 1.0.0.jar jama-1-1.0.0.jar java-cup-0-1.0.0.jar javac-1-1.0.0.jar jav
 acpp-0-1.0.0.jar javassist-3-1.0.0.jar jcodings-1-1.0.0.jar jcommon-1
 -1.0.0.jar jdatepicker-1-1.0.0.jar jdom2-2-1.0.0.jar jep-2-1.0.0.jar 
 jffi-1-1.0.0.jar jffi-1-1-1.0.0.jar jfreechart-1-1.0.0.jar jgoodies-c
 ommon-1-1.0.0.jar jgoodies-forms-1-1.0.0.jar jgrapht-0-1.0.0.jar jgra
 phx-1-1.0.0.jar jhdf5-14-1.0.0.jar jhotdraw-7-1.0.0.jar jitk-tps-1-1.
 0.0.jar jna-3-1.0.0.jar jnr-constants-0-1.0.0.jar jnr-enxio-0-1.0.0.j
 ar jnr-ffi-1-1.0.0.jar jnr-netdb-1-1.0.0.jar jnr-posix-3-1.0.0.jar jn
 r-unixsocket-0-1.0.0.jar jnr-x86asm-1-1.0.0.jar joda-time-2-1.0.0.jar
  joni-2-1.0.0.jar jpedalSTD-2-1.0.0.jar jruby-core-1-1.0.0.jar jruby-
 stdlib-1-1.0.0.jar js-1.0.0.jar jsch-0-1.0.0.jar jtransforms-2-1.0.0.
 jar jython-shaded-2-1.0.0.jar jzlib-1-1.0.0.jar kryo-2-1.0.0.jar lang
 uagesupport-2-1.0.0.jar legacy-imglib1-1-1.0.0.jar level_sets-1-1.0.0
 .jar localedata-1.0.0.jar log4j-1-1.0.0.jar logback-classic-1-1.0.0.j
 ar logback-core-1-1.0.0.jar mapdb-1-1.0.0.jar markdownj-0-1.0.0.jar m
 dbtools-java-5-1.0.0.jar metadata-extractor-2-1.0.0.jar metakit-5-1.0
 .0.jar miglayout-3-1.0.0.jar mij-1-1.0.0.jar mines-jtk-20100113-1.0.0
 .jar minimaven-2-1.0.0.jar minlog-1-1.0.0.jar mpicbg-1-1.0.0.jar mpic
 bg-trakem2-1-1.0.0.jar mpicbg_-1-1.0.0.jar nailgun-server-0-1.0.0.jar
  native-lib-loader-2-1.0.0.jar netcdf-4-1.0.0.jar object-inspector-0-
 1.0.0.jar objenesis-2-1.0.0.jar ome-poi-5-1.0.0.jar ome-xml-5-1.0.0.j
 ar opencsv-2-1.0.0.jar options-1-1.0.0.jar pal-optimization-2-1.0.0.j
 ar panorama_-3-1.0.0.jar pentaho-package-manager-1-1.0.0.jar perf4j-0
 -1.0.0.jar postgresql-8-1.0.0.jar register_virtual_stack_slices-3-1.0
 .0.jar registration_3d-2-1.0.0.jar rhino-1-1.0.0.jar rsyntaxtextarea-
 2-1.0.0.jar scifio-0-1.0.0.jar scifio-bf-compat-2-1.0.0.jar scifio-cl
 i-0-1.0.0.jar scifio-hdf5-0-1.0.0.jar scifio-jai-imageio-1-1.0.0.jar 
 scifio-lifesci-0-1.0.0.jar scifio-ome-xml-0-1.0.0.jar scifio-tools-0-
 1.0.0.jar scijava-common-2-1.0.0.jar scijava-config-2-1.0.0.jar scija
 va-expression-parser-2-1.0.0.jar scijava-plugins-commands-0-1.0.0.jar
  scijava-plugins-platforms-0-1.0.0.jar scijava-plugins-text-markdown-
 0-1.0.0.jar scijava-plugins-text-plain-0-1.0.0.jar scijava-ui-awt-0-1
 .0.0.jar scijava-ui-swing-0-1.0.0.jar scripting-beanshell-0-1.0.0.jar
  scripting-clojure-0-1.0.0.jar scripting-groovy-0-1.0.0.jar scripting
 -java-0-1.0.0.jar scripting-javascript-0-1.0.0.jar scripting-jruby-0-
 1.0.0.jar scripting-jython-0-1.0.0.jar slf4j-api-1-1.0.0.jar snakeyam
 l-1-1.0.0.jar specification-5-1.0.0.jar spim_data-2-1.0.0.jar sunjce_
 provider-1.0.0.jar swing-checkbox-tree-1-1.0.0.jar tools-1-1.0.0.jar 
 trakem2_tps-1-1.0.0.jar trove4j-3-1.0.0.jar turbojpeg-5-1.0.0.jar udu
 nits-4-1.0.0.jar vecmath-1.0.0.jar wavelets-2-1.0.0.jar weave_jy2java
 -2-1.0.0.jar weka-dev-3-1.0.0.jar xercesImpl-2-1.0.0.jar xml-apis-1-1
 .0.0.jar xmpcore-5-1.0.0.jar xstream-1-1.0.0.jar yecht-1-1.0.0.jar z_
 spacing-0-1.0.0.jar
Created-By: MiniMaven
Main-Class: sPAINT_render
