# Supplementary material for: Multi-dimensional super-resolution imaging enables surface hydrophobicity mapping
Source: Nat Commun. 2016 Dec 8;7:13544. doi: 10.1038/ncomms13544 (PMC5155161; doi:10.1038/ncomms13544)
Supplement: Supplementary Data 5 — Analysis Code 4 of 4. Plugin for ImageJ to render the sPAINT images in RGB space. [file ncomms13544-s7.zip › META-INF/maven/org.scijava.scripting.java/sPAINT_render/pom.xml]

<?xml version="1.0" encoding="UTF-8" standalone="no"?>
<project xmlns="http://maven.apache.org/POM/4.0.0" xmlns:xsi="http://www.w3.org/2001/XMLSchema-instance" xsi:schemaLocation="http://maven.apache.org/POM/4.0.0 http://maven.apache.org/xsd/maven-4.0.0.xsd">
    <groupId><![CDATA[org.scijava.scripting.java]]></groupId>
    <artifactId><![CDATA[sPAINT_render]]></artifactId>
    <version><![CDATA[1.0.0-SNAPSHOT]]></version>
    <build>
        <plugins>
            <plugin>
                <artifactId><![CDATA[maven-jar-plugin]]></artifactId>
                <configuration>
                    <archive>
                        <manifest>
                            <mainClass><![CDATA[sPAINT_render]]></mainClass>
                        </manifest>
                    </archive>
                </configuration>
            </plugin>
        </plugins>
    </build>
    <dependencies>
        <dependency>
            <groupId><![CDATA[org.scijava.scripting.java]]></groupId>
            <artifactId><![CDATA[imagej-launcher-4]]></artifactId>
            <version><![CDATA[1.0.0]]></version>
        </dependency>
        <dependency>
            <groupId><![CDATA[org.scijava.scripting.java]]></groupId>
            <artifactId><![CDATA[ant-junit]]></artifactId>
            <version><![CDATA[1.0.0]]></version>
        </dependency>
        <dependency>
            <groupId><![CDATA[org.scijava.scripting.java]]></groupId>
            <artifactId><![CDATA[ant-launcher]]></artifactId>
            <version><![CDATA[1.0.0]]></version>
        </dependency>
        <dependency>
            <groupId><![CDATA[org.scijava.scripting.java]]></groupId>
            <artifactId><![CDATA[ant-nodeps]]></artifactId>
            <version><![CDATA[1.0.0]]></version>
        </dependency>
        <dependency>
            <groupId><![CDATA[org.scijava.scripting.java]]></groupId>
            <artifactId><![CDATA[ant]]></artifactId>
            <version><![CDATA[1.0.0]]></version>
        </dependency>
        <dependency>
            <groupId><![CDATA[org.scijava.scripting.java]]></groupId>
            <artifactId><![CDATA[args4j-2]]></artifactId>
            <version><![CDATA[1.0.0]]></version>
        </dependency>
        <dependency>
            <groupId><![CDATA[org.scijava.scripting.java]]></groupId>
            <artifactId><![CDATA[asm-4]]></artifactId>
            <version><![CDATA[1.0.0]]></version>
        </dependency>
        <dependency>
            <groupId><![CDATA[org.scijava.scripting.java]]></groupId>
            <artifactId><![CDATA[asm-analysis-4]]></artifactId>
            <version><![CDATA[1.0.0]]></version>
        </dependency>
        <dependency>
            <groupId><![CDATA[org.scijava.scripting.java]]></groupId>
            <artifactId><![CDATA[asm-commons-4]]></artifactId>
            <version><![CDATA[1.0.0]]></version>
        </dependency>
        <dependency>
            <groupId><![CDATA[org.scijava.scripting.java]]></groupId>
            <artifactId><![CDATA[asm-tree-4]]></artifactId>
            <version><![CDATA[1.0.0]]></version>
        </dependency>
        <dependency>
            <groupId><![CDATA[org.scijava.scripting.java]]></groupId>
            <artifactId><![CDATA[asm-util-4]]></artifactId>
            <version><![CDATA[1.0.0]]></version>
        </dependency>
        <dependency>
            <groupId><![CDATA[org.scijava.scripting.java]]></groupId>
            <artifactId><![CDATA[autocomplete-2]]></artifactId>
            <version><![CDATA[1.0.0]]></version>
        </dependency>
        <dependency>
            <groupId><![CDATA[org.scijava.scripting.java]]></groupId>
            <artifactId><![CDATA[base64-2]]></artifactId>
            <version><![CDATA[1.0.0]]></version>
        </dependency>
        <dependency>
            <groupId><![CDATA[org.scijava.scripting.java]]></groupId>
            <artifactId><![CDATA[bcmail-jdk14-138]]></artifactId>
            <version><![CDATA[1.0.0]]></version>
        </dependency>
        <dependency>
            <groupId><![CDATA[org.scijava.scripting.java]]></groupId>
            <artifactId><![CDATA[bcprov-jdk14-138]]></artifactId>
            <version><![CDATA[1.0.0]]></version>
        </dependency>
        <dependency>
            <groupId><![CDATA[org.scijava.scripting.java]]></groupId>
            <artifactId><![CDATA[bigdataviewer-core-2]]></artifactId>
            <version><![CDATA[1.0.0]]></version>
        </dependency>
        <dependency>
            <groupId><![CDATA[org.scijava.scripting.java]]></groupId>
            <artifactId><![CDATA[formats-api-5]]></artifactId>
            <version><![CDATA[1.0.0]]></version>
        </dependency>
        <dependency>
            <groupId><![CDATA[org.scijava.scripting.java]]></groupId>
            <artifactId><![CDATA[formats-bsd-5]]></artifactId>
            <version><![CDATA[1.0.0]]></version>
        </dependency>
        <dependency>
            <groupId><![CDATA[org.scijava.scripting.java]]></groupId>
            <artifactId><![CDATA[formats-common-5]]></artifactId>
            <version><![CDATA[1.0.0]]></version>
        </dependency>
        <dependency>
            <groupId><![CDATA[org.scijava.scripting.java]]></groupId>
            <artifactId><![CDATA[formats-gpl-5]]></artifactId>
            <version><![CDATA[1.0.0]]></version>
        </dependency>
        <dependency>
            <groupId><![CDATA[org.scijava.scripting.java]]></groupId>
            <artifactId><![CDATA[jai_imageio-5]]></artifactId>
            <version><![CDATA[1.0.0]]></version>
        </dependency>
        <dependency>
            <groupId><![CDATA[org.scijava.scripting.java]]></groupId>
            <artifactId><![CDATA[mdbtools-java-5]]></artifactId>
            <version><![CDATA[1.0.0]]></version>
        </dependency>
        <dependency>
            <groupId><![CDATA[org.scijava.scripting.java]]></groupId>
            <artifactId><![CDATA[metakit-5]]></artifactId>
            <version><![CDATA[1.0.0]]></version>
        </dependency>
        <dependency>
            <groupId><![CDATA[org.scijava.scripting.java]]></groupId>
            <artifactId><![CDATA[ome-poi-5]]></artifactId>
            <version><![CDATA[1.0.0]]></version>
        </dependency>
        <dependency>
            <groupId><![CDATA[org.scijava.scripting.java]]></groupId>
            <artifactId><![CDATA[ome-xml-5]]></artifactId>
            <version><![CDATA[1.0.0]]></version>
        </dependency>
        <dependency>
            <groupId><![CDATA[org.scijava.scripting.java]]></groupId>
            <artifactId><![CDATA[specification-5]]></artifactId>
            <version><![CDATA[1.0.0]]></version>
        </dependency>
        <dependency>
            <groupId><![CDATA[org.scijava.scripting.java]]></groupId>
            <artifactId><![CDATA[turbojpeg-5]]></artifactId>
            <version><![CDATA[1.0.0]]></version>
        </dependency>
        <dependency>
            <groupId><![CDATA[org.scijava.scripting.java]]></groupId>
            <artifactId><![CDATA[bsh-2]]></artifactId>
            <version><![CDATA[1.0.0]]></version>
        </dependency>
        <dependency>
            <groupId><![CDATA[org.scijava.scripting.java]]></groupId>
            <artifactId><![CDATA[bytelist-1]]></artifactId>
            <version><![CDATA[1.0.0]]></version>
        </dependency>
        <dependency>
            <groupId><![CDATA[org.scijava.scripting.java]]></groupId>
            <artifactId><![CDATA[clojure-1]]></artifactId>
            <version><![CDATA[1.0.0]]></version>
        </dependency>
        <dependency>
            <groupId><![CDATA[org.scijava.scripting.java]]></groupId>
            <artifactId><![CDATA[commons-codec-1]]></artifactId>
            <version><![CDATA[1.0.0]]></version>
        </dependency>
        <dependency>
            <groupId><![CDATA[org.scijava.scripting.java]]></groupId>
            <artifactId><![CDATA[commons-lang3-3]]></artifactId>
            <version><![CDATA[1.0.0]]></version>
        </dependency>
        <dependency>
            <groupId><![CDATA[org.scijava.scripting.java]]></groupId>
            <artifactId><![CDATA[commons-logging-1]]></artifactId>
            <version><![CDATA[1.0.0]]></version>
        </dependency>
        <dependency>
            <groupId><![CDATA[org.scijava.scripting.java]]></groupId>
            <artifactId><![CDATA[commons-math3-3]]></artifactId>
            <version><![CDATA[1.0.0]]></version>
        </dependency>
        <dependency>
            <groupId><![CDATA[org.scijava.scripting.java]]></groupId>
            <artifactId><![CDATA[ejml-0]]></artifactId>
            <version><![CDATA[1.0.0]]></version>
        </dependency>
        <dependency>
            <groupId><![CDATA[org.scijava.scripting.java]]></groupId>
            <artifactId><![CDATA[eventbus-1]]></artifactId>
            <version><![CDATA[1.0.0]]></version>
        </dependency>
        <dependency>
            <groupId><![CDATA[org.scijava.scripting.java]]></groupId>
            <artifactId><![CDATA[fake-2]]></artifactId>
            <version><![CDATA[1.0.0]]></version>
        </dependency>
        <dependency>
            <groupId><![CDATA[org.scijava.scripting.java]]></groupId>
            <artifactId><![CDATA[ffmpeg-2]]></artifactId>
            <version><![CDATA[1.0.0]]></version>
        </dependency>
        <dependency>
            <groupId><![CDATA[org.scijava.scripting.java]]></groupId>
            <artifactId><![CDATA[fiji-compat-2]]></artifactId>
            <version><![CDATA[1.0.0]]></version>
        </dependency>
        <dependency>
            <groupId><![CDATA[org.scijava.scripting.java]]></groupId>
            <artifactId><![CDATA[fiji-lib-2]]></artifactId>
            <version><![CDATA[1.0.0]]></version>
        </dependency>
        <dependency>
            <groupId><![CDATA[org.scijava.scripting.java]]></groupId>
            <artifactId><![CDATA[fiji-scripting-2]]></artifactId>
            <version><![CDATA[1.0.0]]></version>
        </dependency>
        <dependency>
            <groupId><![CDATA[org.scijava.scripting.java]]></groupId>
            <artifactId><![CDATA[gentyref-1]]></artifactId>
            <version><![CDATA[1.0.0]]></version>
        </dependency>
        <dependency>
            <groupId><![CDATA[org.scijava.scripting.java]]></groupId>
            <artifactId><![CDATA[groovy-2]]></artifactId>
            <version><![CDATA[1.0.0]]></version>
        </dependency>
        <dependency>
            <groupId><![CDATA[org.scijava.scripting.java]]></groupId>
            <artifactId><![CDATA[gson-2]]></artifactId>
            <version><![CDATA[1.0.0]]></version>
        </dependency>
        <dependency>
            <groupId><![CDATA[org.scijava.scripting.java]]></groupId>
            <artifactId><![CDATA[guava-18]]></artifactId>
            <version><![CDATA[1.0.0]]></version>
        </dependency>
        <dependency>
            <groupId><![CDATA[org.scijava.scripting.java]]></groupId>
            <artifactId><![CDATA[ij-1]]></artifactId>
            <version><![CDATA[1.0.0]]></version>
        </dependency>
        <dependency>
            <groupId><![CDATA[org.scijava.scripting.java]]></groupId>
            <artifactId><![CDATA[ij1-patcher-0]]></artifactId>
            <version><![CDATA[1.0.0]]></version>
        </dependency>
        <dependency>
            <groupId><![CDATA[org.scijava.scripting.java]]></groupId>
            <artifactId><![CDATA[imagej-2]]></artifactId>
            <version><![CDATA[1.0.0]]></version>
        </dependency>
        <dependency>
            <groupId><![CDATA[org.scijava.scripting.java]]></groupId>
            <artifactId><![CDATA[imagej-common-0]]></artifactId>
            <version><![CDATA[1.0.0]]></version>
        </dependency>
        <dependency>
            <groupId><![CDATA[org.scijava.scripting.java]]></groupId>
            <artifactId><![CDATA[imagej-deprecated-0]]></artifactId>
            <version><![CDATA[1.0.0]]></version>
        </dependency>
        <dependency>
            <groupId><![CDATA[org.scijava.scripting.java]]></groupId>
            <artifactId><![CDATA[imagej-launcher-4-1]]></artifactId>
            <version><![CDATA[1.0.0]]></version>
        </dependency>
        <dependency>
            <groupId><![CDATA[org.scijava.scripting.java]]></groupId>
            <artifactId><![CDATA[imagej-legacy-0]]></artifactId>
            <version><![CDATA[1.0.0]]></version>
        </dependency>
        <dependency>
            <groupId><![CDATA[org.scijava.scripting.java]]></groupId>
            <artifactId><![CDATA[imagej-ops-0]]></artifactId>
            <version><![CDATA[1.0.0]]></version>
        </dependency>
        <dependency>
            <groupId><![CDATA[org.scijava.scripting.java]]></groupId>
            <artifactId><![CDATA[imagej-plugins-commands-0]]></artifactId>
            <version><![CDATA[1.0.0]]></version>
        </dependency>
        <dependency>
            <groupId><![CDATA[org.scijava.scripting.java]]></groupId>
            <artifactId><![CDATA[imagej-plugins-tools-0]]></artifactId>
            <version><![CDATA[1.0.0]]></version>
        </dependency>
        <dependency>
            <groupId><![CDATA[org.scijava.scripting.java]]></groupId>
            <artifactId><![CDATA[imagej-plugins-uploader-ssh-0]]></artifactId>
            <version><![CDATA[1.0.0]]></version>
        </dependency>
        <dependency>
            <groupId><![CDATA[org.scijava.scripting.java]]></groupId>
            <artifactId><![CDATA[imagej-plugins-uploader-webdav-0]]></artifactId>
            <version><![CDATA[1.0.0]]></version>
        </dependency>
        <dependency>
            <groupId><![CDATA[org.scijava.scripting.java]]></groupId>
            <artifactId><![CDATA[imagej-scripting-0]]></artifactId>
            <version><![CDATA[1.0.0]]></version>
        </dependency>
        <dependency>
            <groupId><![CDATA[org.scijava.scripting.java]]></groupId>
            <artifactId><![CDATA[imagej-ui-awt-0]]></artifactId>
            <version><![CDATA[1.0.0]]></version>
        </dependency>
        <dependency>
            <groupId><![CDATA[org.scijava.scripting.java]]></groupId>
            <artifactId><![CDATA[imagej-ui-swing-0]]></artifactId>
            <version><![CDATA[1.0.0]]></version>
        </dependency>
        <dependency>
            <groupId><![CDATA[org.scijava.scripting.java]]></groupId>
            <artifactId><![CDATA[imagej-updater-0]]></artifactId>
            <version><![CDATA[1.0.0]]></version>
        </dependency>
        <dependency>
            <groupId><![CDATA[org.scijava.scripting.java]]></groupId>
            <artifactId><![CDATA[imagescience-3]]></artifactId>
            <version><![CDATA[1.0.0]]></version>
        </dependency>
        <dependency>
            <groupId><![CDATA[org.scijava.scripting.java]]></groupId>
            <artifactId><![CDATA[imageware-2]]></artifactId>
            <version><![CDATA[1.0.0]]></version>
        </dependency>
        <dependency>
            <groupId><![CDATA[org.scijava.scripting.java]]></groupId>
            <artifactId><![CDATA[imglib2-2]]></artifactId>
            <version><![CDATA[1.0.0]]></version>
        </dependency>
        <dependency>
            <groupId><![CDATA[org.scijava.scripting.java]]></groupId>
            <artifactId><![CDATA[imglib2-algorithm-0]]></artifactId>
            <version><![CDATA[1.0.0]]></version>
        </dependency>
        <dependency>
            <groupId><![CDATA[org.scijava.scripting.java]]></groupId>
            <artifactId><![CDATA[imglib2-algorithm-fft-0]]></artifactId>
            <version><![CDATA[1.0.0]]></version>
        </dependency>
        <dependency>
            <groupId><![CDATA[org.scijava.scripting.java]]></groupId>
            <artifactId><![CDATA[imglib2-algorithm-gpl-0]]></artifactId>
            <version><![CDATA[1.0.0]]></version>
        </dependency>
        <dependency>
            <groupId><![CDATA[org.scijava.scripting.java]]></groupId>
            <artifactId><![CDATA[imglib2-ij-2]]></artifactId>
            <version><![CDATA[1.0.0]]></version>
        </dependency>
        <dependency>
            <groupId><![CDATA[org.scijava.scripting.java]]></groupId>
            <artifactId><![CDATA[imglib2-realtransform-2]]></artifactId>
            <version><![CDATA[1.0.0]]></version>
        </dependency>
        <dependency>
            <groupId><![CDATA[org.scijava.scripting.java]]></groupId>
            <artifactId><![CDATA[imglib2-roi-0]]></artifactId>
            <version><![CDATA[1.0.0]]></version>
        </dependency>
        <dependency>
            <groupId><![CDATA[org.scijava.scripting.java]]></groupId>
            <artifactId><![CDATA[imglib2-ui-2]]></artifactId>
            <version><![CDATA[1.0.0]]></version>
        </dependency>
        <dependency>
            <groupId><![CDATA[org.scijava.scripting.java]]></groupId>
            <artifactId><![CDATA[invokebinder-1]]></artifactId>
            <version><![CDATA[1.0.0]]></version>
        </dependency>
        <dependency>
            <groupId><![CDATA[org.scijava.scripting.java]]></groupId>
            <artifactId><![CDATA[itext-2]]></artifactId>
            <version><![CDATA[1.0.0]]></version>
        </dependency>
        <dependency>
            <groupId><![CDATA[org.scijava.scripting.java]]></groupId>
            <artifactId><![CDATA[itextpdf-5]]></artifactId>
            <version><![CDATA[1.0.0]]></version>
        </dependency>
        <dependency>
            <groupId><![CDATA[org.scijava.scripting.java]]></groupId>
            <artifactId><![CDATA[jacl]]></artifactId>
            <version><![CDATA[1.0.0]]></version>
        </dependency>
        <dependency>
            <groupId><![CDATA[org.scijava.scripting.java]]></groupId>
            <artifactId><![CDATA[jai-codec-1]]></artifactId>
            <version><![CDATA[1.0.0]]></version>
        </dependency>
        <dependency>
            <groupId><![CDATA[org.scijava.scripting.java]]></groupId>
            <artifactId><![CDATA[jai-core-1]]></artifactId>
            <version><![CDATA[1.0.0]]></version>
        </dependency>
        <dependency>
            <groupId><![CDATA[org.scijava.scripting.java]]></groupId>
            <artifactId><![CDATA[jama-1]]></artifactId>
            <version><![CDATA[1.0.0]]></version>
        </dependency>
        <dependency>
            <groupId><![CDATA[org.scijava.scripting.java]]></groupId>
            <artifactId><![CDATA[java-cup-0]]></artifactId>
            <version><![CDATA[1.0.0]]></version>
        </dependency>
        <dependency>
            <groupId><![CDATA[org.scijava.scripting.java]]></groupId>
            <artifactId><![CDATA[javac-1]]></artifactId>
            <version><![CDATA[1.0.0]]></version>
        </dependency>
        <dependency>
            <groupId><![CDATA[org.scijava.scripting.java]]></groupId>
            <artifactId><![CDATA[javacpp-0]]></artifactId>
            <version><![CDATA[1.0.0]]></version>
        </dependency>
        <dependency>
            <groupId><![CDATA[org.scijava.scripting.java]]></groupId>
            <artifactId><![CDATA[javassist-3]]></artifactId>
            <version><![CDATA[1.0.0]]></version>
        </dependency>
        <dependency>
            <groupId><![CDATA[org.scijava.scripting.java]]></groupId>
            <artifactId><![CDATA[jcodings-1]]></artifactId>
            <version><![CDATA[1.0.0]]></version>
        </dependency>
        <dependency>
            <groupId><![CDATA[org.scijava.scripting.java]]></groupId>
            <artifactId><![CDATA[jcommon-1]]></artifactId>
            <version><![CDATA[1.0.0]]></version>
        </dependency>
        <dependency>
            <groupId><![CDATA[org.scijava.scripting.java]]></groupId>
            <artifactId><![CDATA[jdatepicker-1]]></artifactId>
            <version><![CDATA[1.0.0]]></version>
        </dependency>
        <dependency>
            <groupId><![CDATA[org.scijava.scripting.java]]></groupId>
            <artifactId><![CDATA[jdom2-2]]></artifactId>
            <version><![CDATA[1.0.0]]></version>
        </dependency>
        <dependency>
            <groupId><![CDATA[org.scijava.scripting.java]]></groupId>
            <artifactId><![CDATA[jep-2]]></artifactId>
            <version><![CDATA[1.0.0]]></version>
        </dependency>
        <dependency>
            <groupId><![CDATA[org.scijava.scripting.java]]></groupId>
            <artifactId><![CDATA[jffi-1]]></artifactId>
            <version><![CDATA[1.0.0]]></version>
        </dependency>
        <dependency>
            <groupId><![CDATA[org.scijava.scripting.java]]></groupId>
            <artifactId><![CDATA[jffi-1-1]]></artifactId>
            <version><![CDATA[1.0.0]]></version>
        </dependency>
        <dependency>
            <groupId><![CDATA[org.scijava.scripting.java]]></groupId>
            <artifactId><![CDATA[jfreechart-1]]></artifactId>
            <version><![CDATA[1.0.0]]></version>
        </dependency>
        <dependency>
            <groupId><![CDATA[org.scijava.scripting.java]]></groupId>
            <artifactId><![CDATA[jgoodies-common-1]]></artifactId>
            <version><![CDATA[1.0.0]]></version>
        </dependency>
        <dependency>
            <groupId><![CDATA[org.scijava.scripting.java]]></groupId>
            <artifactId><![CDATA[jgoodies-forms-1]]></artifactId>
            <version><![CDATA[1.0.0]]></version>
        </dependency>
        <dependency>
            <groupId><![CDATA[org.scijava.scripting.java]]></groupId>
            <artifactId><![CDATA[jgrapht-0]]></artifactId>
            <version><![CDATA[1.0.0]]></version>
        </dependency>
        <dependency>
            <groupId><![CDATA[org.scijava.scripting.java]]></groupId>
            <artifactId><![CDATA[jgraphx-1]]></artifactId>
            <version><![CDATA[1.0.0]]></version>
        </dependency>
        <dependency>
            <groupId><![CDATA[org.scijava.scripting.java]]></groupId>
            <artifactId><![CDATA[jhdf5-14]]></artifactId>
            <version><![CDATA[1.0.0]]></version>
        </dependency>
        <dependency>
            <groupId><![CDATA[org.scijava.scripting.java]]></groupId>
            <artifactId><![CDATA[jhotdraw-7]]></artifactId>
            <version><![CDATA[1.0.0]]></version>
        </dependency>
        <dependency>
            <groupId><![CDATA[org.scijava.scripting.java]]></groupId>
            <artifactId><![CDATA[jitk-tps-1]]></artifactId>
            <version><![CDATA[1.0.0]]></version>
        </dependency>
        <dependency>
            <groupId><![CDATA[org.scijava.scripting.java]]></groupId>
            <artifactId><![CDATA[jna-3]]></artifactId>
            <version><![CDATA[1.0.0]]></version>
        </dependency>
        <dependency>
            <groupId><![CDATA[org.scijava.scripting.java]]></groupId>
            <artifactId><![CDATA[jnr-constants-0]]></artifactId>
            <version><![CDATA[1.0.0]]></version>
        </dependency>
        <dependency>
            <groupId><![CDATA[org.scijava.scripting.java]]></groupId>
            <artifactId><![CDATA[jnr-enxio-0]]></artifactId>
            <version><![CDATA[1.0.0]]></version>
        </dependency>
        <dependency>
            <groupId><![CDATA[org.scijava.scripting.java]]></groupId>
            <artifactId><![CDATA[jnr-ffi-1]]></artifactId>
            <version><![CDATA[1.0.0]]></version>
        </dependency>
        <dependency>
            <groupId><![CDATA[org.scijava.scripting.java]]></groupId>
            <artifactId><![CDATA[jnr-netdb-1]]></artifactId>
            <version><![CDATA[1.0.0]]></version>
        </dependency>
        <dependency>
            <groupId><![CDATA[org.scijava.scripting.java]]></groupId>
            <artifactId><![CDATA[jnr-posix-3]]></artifactId>
            <version><![CDATA[1.0.0]]></version>
        </dependency>
        <dependency>
            <groupId><![CDATA[org.scijava.scripting.java]]></groupId>
            <artifactId><![CDATA[jnr-unixsocket-0]]></artifactId>
            <version><![CDATA[1.0.0]]></version>
        </dependency>
        <dependency>
            <groupId><![CDATA[org.scijava.scripting.java]]></groupId>
            <artifactId><![CDATA[jnr-x86asm-1]]></artifactId>
            <version><![CDATA[1.0.0]]></version>
        </dependency>
        <dependency>
            <groupId><![CDATA[org.scijava.scripting.java]]></groupId>
            <artifactId><![CDATA[joda-time-2]]></artifactId>
            <version><![CDATA[1.0.0]]></version>
        </dependency>
        <dependency>
            <groupId><![CDATA[org.scijava.scripting.java]]></groupId>
            <artifactId><![CDATA[joni-2]]></artifactId>
            <version><![CDATA[1.0.0]]></version>
        </dependency>
        <dependency>
            <groupId><![CDATA[org.scijava.scripting.java]]></groupId>
            <artifactId><![CDATA[jpedalSTD-2]]></artifactId>
            <version><![CDATA[1.0.0]]></version>
        </dependency>
        <dependency>
            <groupId><![CDATA[org.scijava.scripting.java]]></groupId>
            <artifactId><![CDATA[jruby-core-1]]></artifactId>
            <version><![CDATA[1.0.0]]></version>
        </dependency>
        <dependency>
            <groupId><![CDATA[org.scijava.scripting.java]]></groupId>
            <artifactId><![CDATA[jruby-stdlib-1]]></artifactId>
            <version><![CDATA[1.0.0]]></version>
        </dependency>
        <dependency>
            <groupId><![CDATA[org.scijava.scripting.java]]></groupId>
            <artifactId><![CDATA[js]]></artifactId>
            <version><![CDATA[1.0.0]]></version>
        </dependency>
        <dependency>
            <groupId><![CDATA[org.scijava.scripting.java]]></groupId>
            <artifactId><![CDATA[jsch-0]]></artifactId>
            <version><![CDATA[1.0.0]]></version>
        </dependency>
        <dependency>
            <groupId><![CDATA[org.scijava.scripting.java]]></groupId>
            <artifactId><![CDATA[jtransforms-2]]></artifactId>
            <version><![CDATA[1.0.0]]></version>
        </dependency>
        <dependency>
            <groupId><![CDATA[org.scijava.scripting.java]]></groupId>
            <artifactId><![CDATA[JWlz-1]]></artifactId>
            <version><![CDATA[1.0.0]]></version>
        </dependency>
        <dependency>
            <groupId><![CDATA[org.scijava.scripting.java]]></groupId>
            <artifactId><![CDATA[jython-shaded-2]]></artifactId>
            <version><![CDATA[1.0.0]]></version>
        </dependency>
        <dependency>
            <groupId><![CDATA[org.scijava.scripting.java]]></groupId>
            <artifactId><![CDATA[jzlib-1]]></artifactId>
            <version><![CDATA[1.0.0]]></version>
        </dependency>
        <dependency>
            <groupId><![CDATA[org.scijava.scripting.java]]></groupId>
            <artifactId><![CDATA[kryo-2]]></artifactId>
            <version><![CDATA[1.0.0]]></version>
        </dependency>
        <dependency>
            <groupId><![CDATA[org.scijava.scripting.java]]></groupId>
            <artifactId><![CDATA[languagesupport-2]]></artifactId>
            <version><![CDATA[1.0.0]]></version>
        </dependency>
        <dependency>
            <groupId><![CDATA[org.scijava.scripting.java]]></groupId>
            <artifactId><![CDATA[legacy-imglib1-1]]></artifactId>
            <version><![CDATA[1.0.0]]></version>
        </dependency>
        <dependency>
            <groupId><![CDATA[org.scijava.scripting.java]]></groupId>
            <artifactId><![CDATA[log4j-1]]></artifactId>
            <version><![CDATA[1.0.0]]></version>
        </dependency>
        <dependency>
            <groupId><![CDATA[org.scijava.scripting.java]]></groupId>
            <artifactId><![CDATA[logback-classic-1]]></artifactId>
            <version><![CDATA[1.0.0]]></version>
        </dependency>
        <dependency>
            <groupId><![CDATA[org.scijava.scripting.java]]></groupId>
            <artifactId><![CDATA[logback-core-1]]></artifactId>
            <version><![CDATA[1.0.0]]></version>
        </dependency>
        <dependency>
            <groupId><![CDATA[org.scijava.scripting.java]]></groupId>
            <artifactId><![CDATA[mapdb-1]]></artifactId>
            <version><![CDATA[1.0.0]]></version>
        </dependency>
        <dependency>
            <groupId><![CDATA[org.scijava.scripting.java]]></groupId>
            <artifactId><![CDATA[markdownj-0]]></artifactId>
            <version><![CDATA[1.0.0]]></version>
        </dependency>
        <dependency>
            <groupId><![CDATA[org.scijava.scripting.java]]></groupId>
            <artifactId><![CDATA[metadata-extractor-2]]></artifactId>
            <version><![CDATA[1.0.0]]></version>
        </dependency>
        <dependency>
            <groupId><![CDATA[org.scijava.scripting.java]]></groupId>
            <artifactId><![CDATA[miglayout-3]]></artifactId>
            <version><![CDATA[1.0.0]]></version>
        </dependency>
        <dependency>
            <groupId><![CDATA[org.scijava.scripting.java]]></groupId>
            <artifactId><![CDATA[mij-1]]></artifactId>
            <version><![CDATA[1.0.0]]></version>
        </dependency>
        <dependency>
            <groupId><![CDATA[org.scijava.scripting.java]]></groupId>
            <artifactId><![CDATA[mines-jtk-20100113]]></artifactId>
            <version><![CDATA[1.0.0]]></version>
        </dependency>
        <dependency>
            <groupId><![CDATA[org.scijava.scripting.java]]></groupId>
            <artifactId><![CDATA[minimaven-2]]></artifactId>
            <version><![CDATA[1.0.0]]></version>
        </dependency>
        <dependency>
            <groupId><![CDATA[org.scijava.scripting.java]]></groupId>
            <artifactId><![CDATA[minlog-1]]></artifactId>
            <version><![CDATA[1.0.0]]></version>
        </dependency>
        <dependency>
            <groupId><![CDATA[org.scijava.scripting.java]]></groupId>
            <artifactId><![CDATA[mpicbg-1]]></artifactId>
            <version><![CDATA[1.0.0]]></version>
        </dependency>
        <dependency>
            <groupId><![CDATA[org.scijava.scripting.java]]></groupId>
            <artifactId><![CDATA[mpicbg-trakem2-1]]></artifactId>
            <version><![CDATA[1.0.0]]></version>
        </dependency>
        <dependency>
            <groupId><![CDATA[org.scijava.scripting.java]]></groupId>
            <artifactId><![CDATA[nailgun-server-0]]></artifactId>
            <version><![CDATA[1.0.0]]></version>
        </dependency>
        <dependency>
            <groupId><![CDATA[org.scijava.scripting.java]]></groupId>
            <artifactId><![CDATA[native-lib-loader-2]]></artifactId>
            <version><![CDATA[1.0.0]]></version>
        </dependency>
        <dependency>
            <groupId><![CDATA[org.scijava.scripting.java]]></groupId>
            <artifactId><![CDATA[netcdf-4]]></artifactId>
            <version><![CDATA[1.0.0]]></version>
        </dependency>
        <dependency>
            <groupId><![CDATA[org.scijava.scripting.java]]></groupId>
            <artifactId><![CDATA[object-inspector-0]]></artifactId>
            <version><![CDATA[1.0.0]]></version>
        </dependency>
        <dependency>
            <groupId><![CDATA[org.scijava.scripting.java]]></groupId>
            <artifactId><![CDATA[objenesis-2]]></artifactId>
            <version><![CDATA[1.0.0]]></version>
        </dependency>
        <dependency>
            <groupId><![CDATA[org.scijava.scripting.java]]></groupId>
            <artifactId><![CDATA[opencsv-2]]></artifactId>
            <version><![CDATA[1.0.0]]></version>
        </dependency>
        <dependency>
            <groupId><![CDATA[org.scijava.scripting.java]]></groupId>
            <artifactId><![CDATA[options-1]]></artifactId>
            <version><![CDATA[1.0.0]]></version>
        </dependency>
        <dependency>
            <groupId><![CDATA[org.scijava.scripting.java]]></groupId>
            <artifactId><![CDATA[pal-optimization-2]]></artifactId>
            <version><![CDATA[1.0.0]]></version>
        </dependency>
        <dependency>
            <groupId><![CDATA[org.scijava.scripting.java]]></groupId>
            <artifactId><![CDATA[pentaho-package-manager-1]]></artifactId>
            <version><![CDATA[1.0.0]]></version>
        </dependency>
        <dependency>
            <groupId><![CDATA[org.scijava.scripting.java]]></groupId>
            <artifactId><![CDATA[perf4j-0]]></artifactId>
            <version><![CDATA[1.0.0]]></version>
        </dependency>
        <dependency>
            <groupId><![CDATA[org.scijava.scripting.java]]></groupId>
            <artifactId><![CDATA[postgresql-8]]></artifactId>
            <version><![CDATA[1.0.0]]></version>
        </dependency>
        <dependency>
            <groupId><![CDATA[org.scijava.scripting.java]]></groupId>
            <artifactId><![CDATA[rhino-1]]></artifactId>
            <version><![CDATA[1.0.0]]></version>
        </dependency>
        <dependency>
            <groupId><![CDATA[org.scijava.scripting.java]]></groupId>
            <artifactId><![CDATA[rsyntaxtextarea-2]]></artifactId>
            <version><![CDATA[1.0.0]]></version>
        </dependency>
        <dependency>
            <groupId><![CDATA[org.scijava.scripting.java]]></groupId>
            <artifactId><![CDATA[scifio-0]]></artifactId>
            <version><![CDATA[1.0.0]]></version>
        </dependency>
        <dependency>
            <groupId><![CDATA[org.scijava.scripting.java]]></groupId>
            <artifactId><![CDATA[scifio-bf-compat-2]]></artifactId>
            <version><![CDATA[1.0.0]]></version>
        </dependency>
        <dependency>
            <groupId><![CDATA[org.scijava.scripting.java]]></groupId>
            <artifactId><![CDATA[scifio-cli-0]]></artifactId>
            <version><![CDATA[1.0.0]]></version>
        </dependency>
        <dependency>
            <groupId><![CDATA[org.scijava.scripting.java]]></groupId>
            <artifactId><![CDATA[scifio-hdf5-0]]></artifactId>
            <version><![CDATA[1.0.0]]></version>
        </dependency>
        <dependency>
            <groupId><![CDATA[org.scijava.scripting.java]]></groupId>
            <artifactId><![CDATA[scifio-jai-imageio-1]]></artifactId>
            <version><![CDATA[1.0.0]]></version>
        </dependency>
        <dependency>
            <groupId><![CDATA[org.scijava.scripting.java]]></groupId>
            <artifactId><![CDATA[scifio-lifesci-0]]></artifactId>
            <version><![CDATA[1.0.0]]></version>
        </dependency>
        <dependency>
            <groupId><![CDATA[org.scijava.scripting.java]]></groupId>
            <artifactId><![CDATA[scifio-ome-xml-0]]></artifactId>
            <version><![CDATA[1.0.0]]></version>
        </dependency>
        <dependency>
            <groupId><![CDATA[org.scijava.scripting.java]]></groupId>
            <artifactId><![CDATA[scifio-tools-0]]></artifactId>
            <version><![CDATA[1.0.0]]></version>
        </dependency>
        <dependency>
            <groupId><![CDATA[org.scijava.scripting.java]]></groupId>
            <artifactId><![CDATA[scijava-common-2]]></artifactId>
            <version><![CDATA[1.0.0]]></version>
        </dependency>
        <dependency>
            <groupId><![CDATA[org.scijava.scripting.java]]></groupId>
            <artifactId><![CDATA[scijava-config-2]]></artifactId>
            <version><![CDATA[1.0.0]]></version>
        </dependency>
        <dependency>
            <groupId><![CDATA[org.scijava.scripting.java]]></groupId>
            <artifactId><![CDATA[scijava-expression-parser-2]]></artifactId>
            <version><![CDATA[1.0.0]]></version>
        </dependency>
        <dependency>
            <groupId><![CDATA[org.scijava.scripting.java]]></groupId>
            <artifactId><![CDATA[scijava-plugins-commands-0]]></artifactId>
            <version><![CDATA[1.0.0]]></version>
        </dependency>
        <dependency>
            <groupId><![CDATA[org.scijava.scripting.java]]></groupId>
            <artifactId><![CDATA[scijava-plugins-platforms-0]]></artifactId>
            <version><![CDATA[1.0.0]]></version>
        </dependency>
        <dependency>
            <groupId><![CDATA[org.scijava.scripting.java]]></groupId>
            <artifactId><![CDATA[scijava-plugins-text-markdown-0]]></artifactId>
            <version><![CDATA[1.0.0]]></version>
        </dependency>
        <dependency>
            <groupId><![CDATA[org.scijava.scripting.java]]></groupId>
            <artifactId><![CDATA[scijava-plugins-text-plain-0]]></artifactId>
            <version><![CDATA[1.0.0]]></version>
        </dependency>
        <dependency>
            <groupId><![CDATA[org.scijava.scripting.java]]></groupId>
            <artifactId><![CDATA[scijava-ui-awt-0]]></artifactId>
            <version><![CDATA[1.0.0]]></version>
        </dependency>
        <dependency>
            <groupId><![CDATA[org.scijava.scripting.java]]></groupId>
            <artifactId><![CDATA[scijava-ui-swing-0]]></artifactId>
            <version><![CDATA[1.0.0]]></version>
        </dependency>
        <dependency>
            <groupId><![CDATA[org.scijava.scripting.java]]></groupId>
            <artifactId><![CDATA[scripting-beanshell-0]]></artifactId>
            <version><![CDATA[1.0.0]]></version>
        </dependency>
        <dependency>
            <groupId><![CDATA[org.scijava.scripting.java]]></groupId>
            <artifactId><![CDATA[scripting-clojure-0]]></artifactId>
            <version><![CDATA[1.0.0]]></version>
        </dependency>
        <dependency>
            <groupId><![CDATA[org.scijava.scripting.java]]></groupId>
            <artifactId><![CDATA[scripting-groovy-0]]></artifactId>
            <version><![CDATA[1.0.0]]></version>
        </dependency>
        <dependency>
            <groupId><![CDATA[org.scijava.scripting.java]]></groupId>
            <artifactId><![CDATA[scripting-java-0]]></artifactId>
            <version><![CDATA[1.0.0]]></version>
        </dependency>
        <dependency>
            <groupId><![CDATA[org.scijava.scripting.java]]></groupId>
            <artifactId><![CDATA[scripting-javascript-0]]></artifactId>
            <version><![CDATA[1.0.0]]></version>
        </dependency>
        <dependency>
            <groupId><![CDATA[org.scijava.scripting.java]]></groupId>
            <artifactId><![CDATA[scripting-jruby-0]]></artifactId>
            <version><![CDATA[1.0.0]]></version>
        </dependency>
        <dependency>
            <groupId><![CDATA[org.scijava.scripting.java]]></groupId>
            <artifactId><![CDATA[scripting-jython-0]]></artifactId>
            <version><![CDATA[1.0.0]]></version>
        </dependency>
        <dependency>
            <groupId><![CDATA[org.scijava.scripting.java]]></groupId>
            <artifactId><![CDATA[slf4j-api-1]]></artifactId>
            <version><![CDATA[1.0.0]]></version>
        </dependency>
        <dependency>
            <groupId><![CDATA[org.scijava.scripting.java]]></groupId>
            <artifactId><![CDATA[snakeyaml-1]]></artifactId>
            <version><![CDATA[1.0.0]]></version>
        </dependency>
        <dependency>
            <groupId><![CDATA[org.scijava.scripting.java]]></groupId>
            <artifactId><![CDATA[spim_data-2]]></artifactId>
            <version><![CDATA[1.0.0]]></version>
        </dependency>
        <dependency>
            <groupId><![CDATA[org.scijava.scripting.java]]></groupId>
            <artifactId><![CDATA[swing-checkbox-tree-1]]></artifactId>
            <version><![CDATA[1.0.0]]></version>
        </dependency>
        <dependency>
            <groupId><![CDATA[org.scijava.scripting.java]]></groupId>
            <artifactId><![CDATA[T2-NIT-1]]></artifactId>
            <version><![CDATA[1.0.0]]></version>
        </dependency>
        <dependency>
            <groupId><![CDATA[org.scijava.scripting.java]]></groupId>
            <artifactId><![CDATA[T2-TreelineGraph-1]]></artifactId>
            <version><![CDATA[1.0.0]]></version>
        </dependency>
        <dependency>
            <groupId><![CDATA[org.scijava.scripting.java]]></groupId>
            <artifactId><![CDATA[tools-1]]></artifactId>
            <version><![CDATA[1.0.0]]></version>
        </dependency>
        <dependency>
            <groupId><![CDATA[org.scijava.scripting.java]]></groupId>
            <artifactId><![CDATA[trove4j-3]]></artifactId>
            <version><![CDATA[1.0.0]]></version>
        </dependency>
        <dependency>
            <groupId><![CDATA[org.scijava.scripting.java]]></groupId>
            <artifactId><![CDATA[udunits-4]]></artifactId>
            <version><![CDATA[1.0.0]]></version>
        </dependency>
        <dependency>
            <groupId><![CDATA[org.scijava.scripting.java]]></groupId>
            <artifactId><![CDATA[VectorString-1]]></artifactId>
            <version><![CDATA[1.0.0]]></version>
        </dependency>
        <dependency>
            <groupId><![CDATA[org.scijava.scripting.java]]></groupId>
            <artifactId><![CDATA[VIB-lib-2]]></artifactId>
            <version><![CDATA[1.0.0]]></version>
        </dependency>
        <dependency>
            <groupId><![CDATA[org.scijava.scripting.java]]></groupId>
            <artifactId><![CDATA[wavelets-2]]></artifactId>
            <version><![CDATA[1.0.0]]></version>
        </dependency>
        <dependency>
            <groupId><![CDATA[org.scijava.scripting.java]]></groupId>
            <artifactId><![CDATA[weave_jy2java-2]]></artifactId>
            <version><![CDATA[1.0.0]]></version>
        </dependency>
        <dependency>
            <groupId><![CDATA[org.scijava.scripting.java]]></groupId>
            <artifactId><![CDATA[weka-dev-3]]></artifactId>
            <version><![CDATA[1.0.0]]></version>
        </dependency>
        <dependency>
            <groupId><![CDATA[org.scijava.scripting.java]]></groupId>
            <artifactId><![CDATA[ffmpeg-2-1]]></artifactId>
            <version><![CDATA[1.0.0]]></version>
        </dependency>
        <dependency>
            <groupId><![CDATA[org.scijava.scripting.java]]></groupId>
            <artifactId><![CDATA[xercesImpl-2]]></artifactId>
            <version><![CDATA[1.0.0]]></version>
        </dependency>
        <dependency>
            <groupId><![CDATA[org.scijava.scripting.java]]></groupId>
            <artifactId><![CDATA[xml-apis-1]]></artifactId>
            <version><![CDATA[1.0.0]]></version>
        </dependency>
        <dependency>
            <groupId><![CDATA[org.scijava.scripting.java]]></groupId>
            <artifactId><![CDATA[xmpcore-5]]></artifactId>
            <version><![CDATA[1.0.0]]></version>
        </dependency>
        <dependency>
            <groupId><![CDATA[org.scijava.scripting.java]]></groupId>
            <artifactId><![CDATA[xstream-1]]></artifactId>
            <version><![CDATA[1.0.0]]></version>
        </dependency>
        <dependency>
            <groupId><![CDATA[org.scijava.scripting.java]]></groupId>
            <artifactId><![CDATA[yecht-1]]></artifactId>
            <version><![CDATA[1.0.0]]></version>
        </dependency>
        <dependency>
            <groupId><![CDATA[org.scijava.scripting.java]]></groupId>
            <artifactId><![CDATA[batik-1]]></artifactId>
            <version><![CDATA[1.0.0]]></version>
        </dependency>
        <dependency>
            <groupId><![CDATA[org.scijava.scripting.java]]></groupId>
            <artifactId><![CDATA[3D_Blob_Segmentation-2]]></artifactId>
            <version><![CDATA[1.0.0]]></version>
        </dependency>
        <dependency>
            <groupId><![CDATA[org.scijava.scripting.java]]></groupId>
            <artifactId><![CDATA[3D_Objects_Counter-2]]></artifactId>
            <version><![CDATA[1.0.0]]></version>
        </dependency>
        <dependency>
            <groupId><![CDATA[org.scijava.scripting.java]]></groupId>
            <artifactId><![CDATA[3D_Viewer-3]]></artifactId>
            <version><![CDATA[1.0.0]]></version>
        </dependency>
        <dependency>
            <groupId><![CDATA[org.scijava.scripting.java]]></groupId>
            <artifactId><![CDATA[Algorithm_Launcher]]></artifactId>
            <version><![CDATA[1.0.0]]></version>
        </dependency>
        <dependency>
            <groupId><![CDATA[org.scijava.scripting.java]]></groupId>
            <artifactId><![CDATA[align_4]]></artifactId>
            <version><![CDATA[1.0.0]]></version>
        </dependency>
        <dependency>
            <groupId><![CDATA[org.scijava.scripting.java]]></groupId>
            <artifactId><![CDATA[AnalyzeSkeleton_-3]]></artifactId>
            <version><![CDATA[1.0.0]]></version>
        </dependency>
        <dependency>
            <groupId><![CDATA[org.scijava.scripting.java]]></groupId>
            <artifactId><![CDATA[Analyze_Reader_Writer-2]]></artifactId>
            <version><![CDATA[1.0.0]]></version>
        </dependency>
        <dependency>
            <groupId><![CDATA[org.scijava.scripting.java]]></groupId>
            <artifactId><![CDATA[Anisotropic_Diffusion_2D-2]]></artifactId>
            <version><![CDATA[1.0.0]]></version>
        </dependency>
        <dependency>
            <groupId><![CDATA[org.scijava.scripting.java]]></groupId>
            <artifactId><![CDATA[Archipelago_Plugins-0]]></artifactId>
            <version><![CDATA[1.0.0]]></version>
        </dependency>
        <dependency>
            <groupId><![CDATA[org.scijava.scripting.java]]></groupId>
            <artifactId><![CDATA[Arrow_-2]]></artifactId>
            <version><![CDATA[1.0.0]]></version>
        </dependency>
        <dependency>
            <groupId><![CDATA[org.scijava.scripting.java]]></groupId>
            <artifactId><![CDATA[Auto_Threshold-1]]></artifactId>
            <version><![CDATA[1.0.0]]></version>
        </dependency>
        <dependency>
            <groupId><![CDATA[org.scijava.scripting.java]]></groupId>
            <artifactId><![CDATA[BalloonSegmentation_-2]]></artifactId>
            <version><![CDATA[1.0.0]]></version>
        </dependency>
        <dependency>
            <groupId><![CDATA[org.scijava.scripting.java]]></groupId>
            <artifactId><![CDATA[BeanShell_Interpreter-2]]></artifactId>
            <version><![CDATA[1.0.0]]></version>
        </dependency>
        <dependency>
            <groupId><![CDATA[org.scijava.scripting.java]]></groupId>
            <artifactId><![CDATA[bigdataviewer_fiji-2]]></artifactId>
            <version><![CDATA[1.0.0]]></version>
        </dependency>
        <dependency>
            <groupId><![CDATA[org.scijava.scripting.java]]></groupId>
            <artifactId><![CDATA[bigwarp_fiji-2]]></artifactId>
            <version><![CDATA[1.0.0]]></version>
        </dependency>
        <dependency>
            <groupId><![CDATA[org.scijava.scripting.java]]></groupId>
            <artifactId><![CDATA[bio-formats_plugins-5]]></artifactId>
            <version><![CDATA[1.0.0]]></version>
        </dependency>
        <dependency>
            <groupId><![CDATA[org.scijava.scripting.java]]></groupId>
            <artifactId><![CDATA[blockmatching_-2]]></artifactId>
            <version><![CDATA[1.0.0]]></version>
        </dependency>
        <dependency>
            <groupId><![CDATA[org.scijava.scripting.java]]></groupId>
            <artifactId><![CDATA[Bug_Submitter-2]]></artifactId>
            <version><![CDATA[1.0.0]]></version>
        </dependency>
        <dependency>
            <groupId><![CDATA[org.scijava.scripting.java]]></groupId>
            <artifactId><![CDATA[bUnwarpJ_-2]]></artifactId>
            <version><![CDATA[1.0.0]]></version>
        </dependency>
        <dependency>
            <groupId><![CDATA[org.scijava.scripting.java]]></groupId>
            <artifactId><![CDATA[Calculator_Plus-2]]></artifactId>
            <version><![CDATA[1.0.0]]></version>
        </dependency>
        <dependency>
            <groupId><![CDATA[org.scijava.scripting.java]]></groupId>
            <artifactId><![CDATA[Cell_Counter-2]]></artifactId>
            <version><![CDATA[1.0.0]]></version>
        </dependency>
        <dependency>
            <groupId><![CDATA[org.scijava.scripting.java]]></groupId>
            <artifactId><![CDATA[CLI_-2]]></artifactId>
            <version><![CDATA[1.0.0]]></version>
        </dependency>
        <dependency>
            <groupId><![CDATA[org.scijava.scripting.java]]></groupId>
            <artifactId><![CDATA[Clojure_Interpreter-2]]></artifactId>
            <version><![CDATA[1.0.0]]></version>
        </dependency>
        <dependency>
            <groupId><![CDATA[org.scijava.scripting.java]]></groupId>
            <artifactId><![CDATA[Colocalisation_Analysis-2]]></artifactId>
            <version><![CDATA[1.0.0]]></version>
        </dependency>
        <dependency>
            <groupId><![CDATA[org.scijava.scripting.java]]></groupId>
            <artifactId><![CDATA[Color_Histogram-2]]></artifactId>
            <version><![CDATA[1.0.0]]></version>
        </dependency>
        <dependency>
            <groupId><![CDATA[org.scijava.scripting.java]]></groupId>
            <artifactId><![CDATA[Color_Inspector_3D-2]]></artifactId>
            <version><![CDATA[1.0.0]]></version>
        </dependency>
        <dependency>
            <groupId><![CDATA[org.scijava.scripting.java]]></groupId>
            <artifactId><![CDATA[Colour_Deconvolution-3]]></artifactId>
            <version><![CDATA[1.0.0]]></version>
        </dependency>
        <dependency>
            <groupId><![CDATA[org.scijava.scripting.java]]></groupId>
            <artifactId><![CDATA[CorrectBleach_-2]]></artifactId>
            <version><![CDATA[1.0.0]]></version>
        </dependency>
        <dependency>
            <groupId><![CDATA[org.scijava.scripting.java]]></groupId>
            <artifactId><![CDATA[CPU_Meter-2]]></artifactId>
            <version><![CDATA[1.0.0]]></version>
        </dependency>
        <dependency>
            <groupId><![CDATA[org.scijava.scripting.java]]></groupId>
            <artifactId><![CDATA[Descriptor_based_registration-2]]></artifactId>
            <version><![CDATA[1.0.0]]></version>
        </dependency>
        <dependency>
            <groupId><![CDATA[org.scijava.scripting.java]]></groupId>
            <artifactId><![CDATA[Dichromacy_-2]]></artifactId>
            <version><![CDATA[1.0.0]]></version>
        </dependency>
        <dependency>
            <groupId><![CDATA[org.scijava.scripting.java]]></groupId>
            <artifactId><![CDATA[Differentials_-2]]></artifactId>
            <version><![CDATA[1.0.0]]></version>
        </dependency>
        <dependency>
            <groupId><![CDATA[org.scijava.scripting.java]]></groupId>
            <artifactId><![CDATA[Directionality_-2]]></artifactId>
            <version><![CDATA[1.0.0]]></version>
        </dependency>
        <dependency>
            <groupId><![CDATA[org.scijava.scripting.java]]></groupId>
            <artifactId><![CDATA[Extended_Depth_Field-2]]></artifactId>
            <version><![CDATA[1.0.0]]></version>
        </dependency>
        <dependency>
            <groupId><![CDATA[org.scijava.scripting.java]]></groupId>
            <artifactId><![CDATA[FeatureJ_-2]]></artifactId>
            <version><![CDATA[1.0.0]]></version>
        </dependency>
        <dependency>
            <groupId><![CDATA[org.scijava.scripting.java]]></groupId>
            <artifactId><![CDATA[Feature_Detection-2]]></artifactId>
            <version><![CDATA[1.0.0]]></version>
        </dependency>
        <dependency>
            <groupId><![CDATA[org.scijava.scripting.java]]></groupId>
            <artifactId><![CDATA[Fiji_Archipelago-2]]></artifactId>
            <version><![CDATA[1.0.0]]></version>
        </dependency>
        <dependency>
            <groupId><![CDATA[org.scijava.scripting.java]]></groupId>
            <artifactId><![CDATA[Fiji_Developer-2]]></artifactId>
            <version><![CDATA[1.0.0]]></version>
        </dependency>
        <dependency>
            <groupId><![CDATA[org.scijava.scripting.java]]></groupId>
            <artifactId><![CDATA[Fiji_Package_Maker-2]]></artifactId>
            <version><![CDATA[1.0.0]]></version>
        </dependency>
        <dependency>
            <groupId><![CDATA[org.scijava.scripting.java]]></groupId>
            <artifactId><![CDATA[Fiji_Plugins-3]]></artifactId>
            <version><![CDATA[1.0.0]]></version>
        </dependency>
        <dependency>
            <groupId><![CDATA[org.scijava.scripting.java]]></groupId>
            <artifactId><![CDATA[Fiji_Updater]]></artifactId>
            <version><![CDATA[1.0.0]]></version>
        </dependency>
        <dependency>
            <groupId><![CDATA[org.scijava.scripting.java]]></groupId>
            <artifactId><![CDATA[FlowJ_-1]]></artifactId>
            <version><![CDATA[1.0.0]]></version>
        </dependency>
        <dependency>
            <groupId><![CDATA[org.scijava.scripting.java]]></groupId>
            <artifactId><![CDATA[FS_Align_TrakEM2-2]]></artifactId>
            <version><![CDATA[1.0.0]]></version>
        </dependency>
        <dependency>
            <groupId><![CDATA[org.scijava.scripting.java]]></groupId>
            <artifactId><![CDATA[gdsc_smlm-0]]></artifactId>
            <version><![CDATA[1.0.0]]></version>
        </dependency>
        <dependency>
            <groupId><![CDATA[org.scijava.scripting.java]]></groupId>
            <artifactId><![CDATA[Graph_Cut-1]]></artifactId>
            <version><![CDATA[1.0.0]]></version>
        </dependency>
        <dependency>
            <groupId><![CDATA[org.scijava.scripting.java]]></groupId>
            <artifactId><![CDATA[Gray_Morphology-2]]></artifactId>
            <version><![CDATA[1.0.0]]></version>
        </dependency>
        <dependency>
            <groupId><![CDATA[org.scijava.scripting.java]]></groupId>
            <artifactId><![CDATA[H5J_Loader_Plugin-1]]></artifactId>
            <version><![CDATA[1.0.0]]></version>
        </dependency>
        <dependency>
            <groupId><![CDATA[org.scijava.scripting.java]]></groupId>
            <artifactId><![CDATA[Helmholtz_Analysis-2]]></artifactId>
            <version><![CDATA[1.0.0]]></version>
        </dependency>
        <dependency>
            <groupId><![CDATA[org.scijava.scripting.java]]></groupId>
            <artifactId><![CDATA[ij-ImageIO_]]></artifactId>
            <version><![CDATA[1.0.0]]></version>
        </dependency>
        <dependency>
            <groupId><![CDATA[org.scijava.scripting.java]]></groupId>
            <artifactId><![CDATA[IJ_Robot-2]]></artifactId>
            <version><![CDATA[1.0.0]]></version>
        </dependency>
        <dependency>
            <groupId><![CDATA[org.scijava.scripting.java]]></groupId>
            <artifactId><![CDATA[Image_5D-1]]></artifactId>
            <version><![CDATA[1.0.0]]></version>
        </dependency>
        <dependency>
            <groupId><![CDATA[org.scijava.scripting.java]]></groupId>
            <artifactId><![CDATA[Image_Expression_Parser-3]]></artifactId>
            <version><![CDATA[1.0.0]]></version>
        </dependency>
        <dependency>
            <groupId><![CDATA[org.scijava.scripting.java]]></groupId>
            <artifactId><![CDATA[Interactive_3D_Surface_Plot-2]]></artifactId>
            <version><![CDATA[1.0.0]]></version>
        </dependency>
        <dependency>
            <groupId><![CDATA[org.scijava.scripting.java]]></groupId>
            <artifactId><![CDATA[IO_-2]]></artifactId>
            <version><![CDATA[1.0.0]]></version>
        </dependency>
        <dependency>
            <groupId><![CDATA[org.scijava.scripting.java]]></groupId>
            <artifactId><![CDATA[IsoData_Classifier-2]]></artifactId>
            <version><![CDATA[1.0.0]]></version>
        </dependency>
        <dependency>
            <groupId><![CDATA[org.scijava.scripting.java]]></groupId>
            <artifactId><![CDATA[Javascript_-2]]></artifactId>
            <version><![CDATA[1.0.0]]></version>
        </dependency>
        <dependency>
            <groupId><![CDATA[org.scijava.scripting.java]]></groupId>
            <artifactId><![CDATA[JRuby_Interpreter-2]]></artifactId>
            <version><![CDATA[1.0.0]]></version>
        </dependency>
        <dependency>
            <groupId><![CDATA[org.scijava.scripting.java]]></groupId>
            <artifactId><![CDATA[Jython_Interpreter-2]]></artifactId>
            <version><![CDATA[1.0.0]]></version>
        </dependency>
        <dependency>
            <groupId><![CDATA[org.scijava.scripting.java]]></groupId>
            <artifactId><![CDATA[Kuwahara_Filter-2]]></artifactId>
            <version><![CDATA[1.0.0]]></version>
        </dependency>
        <dependency>
            <groupId><![CDATA[org.scijava.scripting.java]]></groupId>
            <artifactId><![CDATA[Lasso_and_Blow_Tool-2]]></artifactId>
            <version><![CDATA[1.0.0]]></version>
        </dependency>
        <dependency>
            <groupId><![CDATA[org.scijava.scripting.java]]></groupId>
            <artifactId><![CDATA[level_sets-1]]></artifactId>
            <version><![CDATA[1.0.0]]></version>
        </dependency>
        <dependency>
            <groupId><![CDATA[org.scijava.scripting.java]]></groupId>
            <artifactId><![CDATA[Linear_Kuwahara-2]]></artifactId>
            <version><![CDATA[1.0.0]]></version>
        </dependency>
        <dependency>
            <groupId><![CDATA[org.scijava.scripting.java]]></groupId>
            <artifactId><![CDATA[LocalThickness_-4]]></artifactId>
            <version><![CDATA[1.0.0]]></version>
        </dependency>
        <dependency>
            <groupId><![CDATA[org.scijava.scripting.java]]></groupId>
            <artifactId><![CDATA[LSM_Reader-4]]></artifactId>
            <version><![CDATA[1.0.0]]></version>
        </dependency>
        <dependency>
            <groupId><![CDATA[org.scijava.scripting.java]]></groupId>
            <artifactId><![CDATA[LSM_Toolbox-4]]></artifactId>
            <version><![CDATA[1.0.0]]></version>
        </dependency>
        <dependency>
            <groupId><![CDATA[org.scijava.scripting.java]]></groupId>
            <artifactId><![CDATA[Manual_Tracking-2]]></artifactId>
            <version><![CDATA[1.0.0]]></version>
        </dependency>
        <dependency>
            <groupId><![CDATA[org.scijava.scripting.java]]></groupId>
            <artifactId><![CDATA[MicrobeJ_]]></artifactId>
            <version><![CDATA[1.0.0]]></version>
        </dependency>
        <dependency>
            <groupId><![CDATA[org.scijava.scripting.java]]></groupId>
            <artifactId><![CDATA[MosaicJ_-2]]></artifactId>
            <version><![CDATA[1.0.0]]></version>
        </dependency>
        <dependency>
            <groupId><![CDATA[org.scijava.scripting.java]]></groupId>
            <artifactId><![CDATA[mpicbg_-1]]></artifactId>
            <version><![CDATA[1.0.0]]></version>
        </dependency>
        <dependency>
            <groupId><![CDATA[org.scijava.scripting.java]]></groupId>
            <artifactId><![CDATA[MTrack2_-2]]></artifactId>
            <version><![CDATA[1.0.0]]></version>
        </dependency>
        <dependency>
            <groupId><![CDATA[org.scijava.scripting.java]]></groupId>
            <artifactId><![CDATA[MTrackJ_-1]]></artifactId>
            <version><![CDATA[1.0.0]]></version>
        </dependency>
        <dependency>
            <groupId><![CDATA[org.scijava.scripting.java]]></groupId>
            <artifactId><![CDATA[Multi_Kymograph-2]]></artifactId>
            <version><![CDATA[1.0.0]]></version>
        </dependency>
        <dependency>
            <groupId><![CDATA[org.scijava.scripting.java]]></groupId>
            <artifactId><![CDATA[M_I_P-2]]></artifactId>
            <version><![CDATA[1.0.0]]></version>
        </dependency>
        <dependency>
            <groupId><![CDATA[org.scijava.scripting.java]]></groupId>
            <artifactId><![CDATA[panorama_-3]]></artifactId>
            <version><![CDATA[1.0.0]]></version>
        </dependency>
        <dependency>
            <groupId><![CDATA[org.scijava.scripting.java]]></groupId>
            <artifactId><![CDATA[PIV_analyser-1]]></artifactId>
            <version><![CDATA[1.0.0]]></version>
        </dependency>
        <dependency>
            <groupId><![CDATA[org.scijava.scripting.java]]></groupId>
            <artifactId><![CDATA[PointPicker_-2]]></artifactId>
            <version><![CDATA[1.0.0]]></version>
        </dependency>
        <dependency>
            <groupId><![CDATA[org.scijava.scripting.java]]></groupId>
            <artifactId><![CDATA[QuickPALM_-1]]></artifactId>
            <version><![CDATA[1.0.0]]></version>
        </dependency>
        <dependency>
            <groupId><![CDATA[org.scijava.scripting.java]]></groupId>
            <artifactId><![CDATA[RandomJ_-2]]></artifactId>
            <version><![CDATA[1.0.0]]></version>
        </dependency>
        <dependency>
            <groupId><![CDATA[org.scijava.scripting.java]]></groupId>
            <artifactId><![CDATA[RATS_-2]]></artifactId>
            <version><![CDATA[1.0.0]]></version>
        </dependency>
        <dependency>
            <groupId><![CDATA[org.scijava.scripting.java]]></groupId>
            <artifactId><![CDATA[Reconstruct_Reader-2]]></artifactId>
            <version><![CDATA[1.0.0]]></version>
        </dependency>
        <dependency>
            <groupId><![CDATA[org.scijava.scripting.java]]></groupId>
            <artifactId><![CDATA[Refresh_Javas-2]]></artifactId>
            <version><![CDATA[1.0.0]]></version>
        </dependency>
        <dependency>
            <groupId><![CDATA[org.scijava.scripting.java]]></groupId>
            <artifactId><![CDATA[register_virtual_stack_slices-3]]></artifactId>
            <version><![CDATA[1.0.0]]></version>
        </dependency>
        <dependency>
            <groupId><![CDATA[org.scijava.scripting.java]]></groupId>
            <artifactId><![CDATA[registration_3d-2]]></artifactId>
            <version><![CDATA[1.0.0]]></version>
        </dependency>
        <dependency>
            <groupId><![CDATA[org.scijava.scripting.java]]></groupId>
            <artifactId><![CDATA[Samples_-2]]></artifactId>
            <version><![CDATA[1.0.0]]></version>
        </dependency>
        <dependency>
            <groupId><![CDATA[org.scijava.scripting.java]]></groupId>
            <artifactId><![CDATA[Icons]]></artifactId>
            <version><![CDATA[1.0.0]]></version>
        </dependency>
        <dependency>
            <groupId><![CDATA[org.scijava.scripting.java]]></groupId>
            <artifactId><![CDATA[REngine]]></artifactId>
            <version><![CDATA[1.0.0]]></version>
        </dependency>
        <dependency>
            <groupId><![CDATA[org.scijava.scripting.java]]></groupId>
            <artifactId><![CDATA[Rserve]]></artifactId>
            <version><![CDATA[1.0.0]]></version>
        </dependency>
        <dependency>
            <groupId><![CDATA[org.scijava.scripting.java]]></groupId>
            <artifactId><![CDATA[Rsession]]></artifactId>
            <version><![CDATA[1.0.0]]></version>
        </dependency>
        <dependency>
            <groupId><![CDATA[org.scijava.scripting.java]]></groupId>
            <artifactId><![CDATA[ScientiFig_]]></artifactId>
            <version><![CDATA[1.0.0]]></version>
        </dependency>
        <dependency>
            <groupId><![CDATA[org.scijava.scripting.java]]></groupId>
            <artifactId><![CDATA[ScientiFig_external_launcher]]></artifactId>
            <version><![CDATA[1.0.0]]></version>
        </dependency>
        <dependency>
            <groupId><![CDATA[org.scijava.scripting.java]]></groupId>
            <artifactId><![CDATA[ScientiFig_FIJI]]></artifactId>
            <version><![CDATA[1.0.0]]></version>
        </dependency>
        <dependency>
            <groupId><![CDATA[org.scijava.scripting.java]]></groupId>
            <artifactId><![CDATA[Series_Labeler-2]]></artifactId>
            <version><![CDATA[1.0.0]]></version>
        </dependency>
        <dependency>
            <groupId><![CDATA[org.scijava.scripting.java]]></groupId>
            <artifactId><![CDATA[SheppLogan_-2]]></artifactId>
            <version><![CDATA[1.0.0]]></version>
        </dependency>
        <dependency>
            <groupId><![CDATA[org.scijava.scripting.java]]></groupId>
            <artifactId><![CDATA[Sholl_Analysis-3]]></artifactId>
            <version><![CDATA[1.0.0]]></version>
        </dependency>
        <dependency>
            <groupId><![CDATA[org.scijava.scripting.java]]></groupId>
            <artifactId><![CDATA[Simple_Neurite_Tracer-2]]></artifactId>
            <version><![CDATA[1.0.0]]></version>
        </dependency>
        <dependency>
            <groupId><![CDATA[org.scijava.scripting.java]]></groupId>
            <artifactId><![CDATA[Siox_Segmentation-1]]></artifactId>
            <version><![CDATA[1.0.0]]></version>
        </dependency>
        <dependency>
            <groupId><![CDATA[org.scijava.scripting.java]]></groupId>
            <artifactId><![CDATA[Skeletonize3D_-1]]></artifactId>
            <version><![CDATA[1.0.0]]></version>
        </dependency>
        <dependency>
            <groupId><![CDATA[org.scijava.scripting.java]]></groupId>
            <artifactId><![CDATA[Snakuscule_-2]]></artifactId>
            <version><![CDATA[1.0.0]]></version>
        </dependency>
        <dependency>
            <groupId><![CDATA[org.scijava.scripting.java]]></groupId>
            <artifactId><![CDATA[SPIM_Opener-2]]></artifactId>
            <version><![CDATA[1.0.0]]></version>
        </dependency>
        <dependency>
            <groupId><![CDATA[org.scijava.scripting.java]]></groupId>
            <artifactId><![CDATA[SPIM_Registration-3]]></artifactId>
            <version><![CDATA[1.0.0]]></version>
        </dependency>
        <dependency>
            <groupId><![CDATA[org.scijava.scripting.java]]></groupId>
            <artifactId><![CDATA[SplineDeformationGenerator_-2]]></artifactId>
            <version><![CDATA[1.0.0]]></version>
        </dependency>
        <dependency>
            <groupId><![CDATA[org.scijava.scripting.java]]></groupId>
            <artifactId><![CDATA[StackReg_-2]]></artifactId>
            <version><![CDATA[1.0.0]]></version>
        </dependency>
        <dependency>
            <groupId><![CDATA[org.scijava.scripting.java]]></groupId>
            <artifactId><![CDATA[Stack_Manipulation-2]]></artifactId>
            <version><![CDATA[1.0.0]]></version>
        </dependency>
        <dependency>
            <groupId><![CDATA[org.scijava.scripting.java]]></groupId>
            <artifactId><![CDATA[Statistical_Region_Merging-2]]></artifactId>
            <version><![CDATA[1.0.0]]></version>
        </dependency>
        <dependency>
            <groupId><![CDATA[org.scijava.scripting.java]]></groupId>
            <artifactId><![CDATA[Stitching_-3]]></artifactId>
            <version><![CDATA[1.0.0]]></version>
        </dependency>
        <dependency>
            <groupId><![CDATA[org.scijava.scripting.java]]></groupId>
            <artifactId><![CDATA[Sync_Win-1]]></artifactId>
            <version><![CDATA[1.0.0]]></version>
        </dependency>
        <dependency>
            <groupId><![CDATA[org.scijava.scripting.java]]></groupId>
            <artifactId><![CDATA[Thread_Killer-2]]></artifactId>
            <version><![CDATA[1.0.0]]></version>
        </dependency>
        <dependency>
            <groupId><![CDATA[org.scijava.scripting.java]]></groupId>
            <artifactId><![CDATA[Thunder_STORM]]></artifactId>
            <version><![CDATA[1.0.0]]></version>
        </dependency>
        <dependency>
            <groupId><![CDATA[org.scijava.scripting.java]]></groupId>
            <artifactId><![CDATA[Time_Lapse-2]]></artifactId>
            <version><![CDATA[1.0.0]]></version>
        </dependency>
        <dependency>
            <groupId><![CDATA[org.scijava.scripting.java]]></groupId>
            <artifactId><![CDATA[Time_Stamper-2]]></artifactId>
            <version><![CDATA[1.0.0]]></version>
        </dependency>
        <dependency>
            <groupId><![CDATA[org.scijava.scripting.java]]></groupId>
            <artifactId><![CDATA[ToAST_-25]]></artifactId>
            <version><![CDATA[1.0.0]]></version>
        </dependency>
        <dependency>
            <groupId><![CDATA[org.scijava.scripting.java]]></groupId>
            <artifactId><![CDATA[TopoJ_-2]]></artifactId>
            <version><![CDATA[1.0.0]]></version>
        </dependency>
        <dependency>
            <groupId><![CDATA[org.scijava.scripting.java]]></groupId>
            <artifactId><![CDATA[TrackMate_-2]]></artifactId>
            <version><![CDATA[1.0.0]]></version>
        </dependency>
        <dependency>
            <groupId><![CDATA[org.scijava.scripting.java]]></groupId>
            <artifactId><![CDATA[Trainable_Segmentation-2]]></artifactId>
            <version><![CDATA[1.0.0]]></version>
        </dependency>
        <dependency>
            <groupId><![CDATA[org.scijava.scripting.java]]></groupId>
            <artifactId><![CDATA[TrakEM2_-1]]></artifactId>
            <version><![CDATA[1.0.0]]></version>
        </dependency>
        <dependency>
            <groupId><![CDATA[org.scijava.scripting.java]]></groupId>
            <artifactId><![CDATA[TrakEM2_Archipelago-2]]></artifactId>
            <version><![CDATA[1.0.0]]></version>
        </dependency>
        <dependency>
            <groupId><![CDATA[org.scijava.scripting.java]]></groupId>
            <artifactId><![CDATA[trakem2_tps-1]]></artifactId>
            <version><![CDATA[1.0.0]]></version>
        </dependency>
        <dependency>
            <groupId><![CDATA[org.scijava.scripting.java]]></groupId>
            <artifactId><![CDATA[TransformJ_-4]]></artifactId>
            <version><![CDATA[1.0.0]]></version>
        </dependency>
        <dependency>
            <groupId><![CDATA[org.scijava.scripting.java]]></groupId>
            <artifactId><![CDATA[TurboReg_-2]]></artifactId>
            <version><![CDATA[1.0.0]]></version>
        </dependency>
        <dependency>
            <groupId><![CDATA[org.scijava.scripting.java]]></groupId>
            <artifactId><![CDATA[UnwarpJ_-2]]></artifactId>
            <version><![CDATA[1.0.0]]></version>
        </dependency>
        <dependency>
            <groupId><![CDATA[org.scijava.scripting.java]]></groupId>
            <artifactId><![CDATA[Vaa3d_Reader-2]]></artifactId>
            <version><![CDATA[1.0.0]]></version>
        </dependency>
        <dependency>
            <groupId><![CDATA[org.scijava.scripting.java]]></groupId>
            <artifactId><![CDATA[Vaa3d_Writer-1]]></artifactId>
            <version><![CDATA[1.0.0]]></version>
        </dependency>
        <dependency>
            <groupId><![CDATA[org.scijava.scripting.java]]></groupId>
            <artifactId><![CDATA[VIB_-2]]></artifactId>
            <version><![CDATA[1.0.0]]></version>
        </dependency>
        <dependency>
            <groupId><![CDATA[org.scijava.scripting.java]]></groupId>
            <artifactId><![CDATA[Video_Editing-2]]></artifactId>
            <version><![CDATA[1.0.0]]></version>
        </dependency>
        <dependency>
            <groupId><![CDATA[org.scijava.scripting.java]]></groupId>
            <artifactId><![CDATA[View5D_-1]]></artifactId>
            <version><![CDATA[1.0.0]]></version>
        </dependency>
        <dependency>
            <groupId><![CDATA[org.scijava.scripting.java]]></groupId>
            <artifactId><![CDATA[Volume_Calculator-1]]></artifactId>
            <version><![CDATA[1.0.0]]></version>
        </dependency>
        <dependency>
            <groupId><![CDATA[org.scijava.scripting.java]]></groupId>
            <artifactId><![CDATA[Volume_Viewer-2]]></artifactId>
            <version><![CDATA[1.0.0]]></version>
        </dependency>
        <dependency>
            <groupId><![CDATA[org.scijava.scripting.java]]></groupId>
            <artifactId><![CDATA[z_spacing-0]]></artifactId>
            <version><![CDATA[1.0.0]]></version>
        </dependency>
        <dependency>
            <groupId><![CDATA[org.scijava.scripting.java]]></groupId>
            <artifactId><![CDATA[dnsns]]></artifactId>
            <version><![CDATA[1.0.0]]></version>
        </dependency>
        <dependency>
            <groupId><![CDATA[org.scijava.scripting.java]]></groupId>
            <artifactId><![CDATA[j3dcore]]></artifactId>
            <version><![CDATA[1.0.0]]></version>
        </dependency>
        <dependency>
            <groupId><![CDATA[org.scijava.scripting.java]]></groupId>
            <artifactId><![CDATA[j3dutils]]></artifactId>
            <version><![CDATA[1.0.0]]></version>
        </dependency>
        <dependency>
            <groupId><![CDATA[org.scijava.scripting.java]]></groupId>
            <artifactId><![CDATA[localedata]]></artifactId>
            <version><![CDATA[1.0.0]]></version>
        </dependency>
        <dependency>
            <groupId><![CDATA[org.scijava.scripting.java]]></groupId>
            <artifactId><![CDATA[sunjce_provider]]></artifactId>
            <version><![CDATA[1.0.0]]></version>
        </dependency>
        <dependency>
            <groupId><![CDATA[org.scijava.scripting.java]]></groupId>
            <artifactId><![CDATA[vecmath]]></artifactId>
            <version><![CDATA[1.0.0]]></version>
        </dependency>
    </dependencies>
</project>
