# Supplementary material for: Multi-dimensional super-resolution imaging enables surface hydrophobicity mapping
Source: Nat Commun. 2016 Dec 8;7:13544. doi: 10.1038/ncomms13544 (PMC5155161; doi:10.1038/ncomms13544)
Supplement: Supplementary Data 5 — Analysis Code 4 of 4. Plugin for ImageJ to render the sPAINT images in RGB space. [file ncomms13544-s7.zip › src/main/java/sPAINT_render.java]

import ij.plugin.PlugIn;
import java.awt.Color;
import java.awt.Font;
import java.awt.image.IndexColorModel;
import java.io.IOException;

import ij.IJ;
import ij.ImagePlus;
import ij.gui.GenericDialog;
import ij.gui.Overlay;
import ij.gui.TextRoi;
import ij.measure.Calibration;
import ij.measure.ResultsTable;
import ij.plugin.Duplicator;
import ij.process.ColorProcessor;
import ij.process.FloatProcessor;
import ij.process.ShortProcessor;
import ij.process.ImageProcessor;


/**
 * sPAINT_Render plugin version 1.0 for ImageJ 
 * for rendering superresolution images generated by sPAINT technique 
 * Density and spectrally-resolved superresolution images are generated from a localisations file (.txt)
 * written by Julien Godet (jgodet@unistra.fr)
 * developed in Eclipse using JavaSE 1.7 and ij148u-src
 * July 25, 2015
 * 
 * modif le 20150811 : introduction Steve Scalar (double) sScalar (scale precX)
 * modif le 20150826 : changed data input - corrected precision calculation - added Render unused option
 * modif le 20150917 : added option to draw legend
 * modif le 20151104 : remove automatic enhancement in showIt() and showItTot()
 * 					   added width and height in genericDialog
 * modif le 20160220 : lambdaToRGBSpectral.java (ij150e-src) 
 * 					   added arguments to validLoc (>=waveMin & <= waveMax)
 */

class RenderSp{
	private ImageProcessor ip;
	private ImageProcessor iprt;
	private ImageProcessor ipl;
	private ImageProcessor iplmin;
	private ColorProcessor cp;
	private IndexColorModel icm;
	private int height;
	private int width;
	private int[] frame;
	private boolean[] valid;
	private boolean[] validLambda;
	private double[] bkg ;
	private double[] signal;
	private double[] xcoord;
	private double[] ycoord;
	private double[] xsd;
	private double[] ysd;
	private int[] use;
	private double[] lambda;
	private double[] precX;
	private double[] precY;
	private double precMax;
	private int scaleFactor = 8;
	private double adu2phot = 1./55.; // to be modified
	private double pixSize = 106.67; //pixel size  
	private int boxSize =8;
	private int firstFrame;
	private int lastFrame;
	private String titlegd;
	private double waveMin;
	private double waveMax;


	public RenderSp(ImagePlus img, ResultsTable op, int scaleFactor, double pixSize, double aduToPhoton, double precMax, int firstFrame, int lastFrame, String titlegd, double waveMin, double waveMax){
		
		/* Format ResultsTable op
		 * @ Frame(0)	origX(1)	origY(2)	origValue(3)	Error(4)	Noise(5)
		 * @ Background(6)	Signal(7)	Angle(8)	X(9)	Y(10)	X SD(11)	Y SD(12)	Precision(13)
		 * Z0Z1(14) lamba_nm(15)
		 * 
		 * à partir du 20150824
		 * @ X(0) Y(1) X.SD(2) Y.SD(3) Background(4) Noise(5) Signal(6) Frame(7) Lambda(8) Use(9)
		 * 
		 * 
		 * Noise - Background - Signal in ADU  
		 * X - Y - XSD - YSD - in pixel (uncalibrated)
		 * Precision in nm
		 * 
		 * 			
		 */
		this.height = (int) (img.getHeight() * scaleFactor);
		this.width = (int) (img.getWidth() * scaleFactor);
		
		//this.op = op;
		this.scaleFactor = scaleFactor;
		this.pixSize = pixSize;
		this.precMax = precMax;
		this.adu2phot = 1/aduToPhoton; 

		
		this.xcoord = scaleSize(convertFloatsToDoubles(op.getColumn(0)));
		this.ycoord = scaleSize(convertFloatsToDoubles(op.getColumn(1)));
		this.xsd = scaleSD(convertFloatsToDoubles(op.getColumn(2)));
		this.ysd =  scaleSD(convertFloatsToDoubles(op.getColumn(3)));
		this.bkg = convertToPhotons(convertFloatsToDoubles(op.getColumn(4)));
		//this.noise = convertToPhotons(convertFloatsToDoubles(op.getColumn(6)));
		this.signal = convertToPhotons(convertFloatsToDoubles(op.getColumn(6)));
		this.frame = convertFloatsToInt(op.getColumn(7));
		this.lambda =  convertFloatsToDoubles(op.getColumn(8));
		this.use = convertFloatsToInt(op.getColumn(9));
		
		//this.angle = convertFloatsToDoubles(op.getColumn(8));
		//this.prec = convertFloatsToDoubles(op.getColumn(13));
		//this.z0z1 =  convertFloatsToDoubles(op.getColumn(14));

		this.ip = new FloatProcessor(width, height);
		this.iprt = new FloatProcessor(width, height);
		this.ipl = new FloatProcessor(width, height);
		this.precX = new double[this.signal.length];
		this.precY = new double[this.signal.length];
		this.valid = new boolean[this.signal.length];
		this.validLambda = new boolean[this.signal.length];
		this.firstFrame = firstFrame;
		this.lastFrame = lastFrame;
		this.titlegd = titlegd;
		this.waveMin = waveMin;
		this.waveMax = waveMax;
		
		this.precX = sdPointing(this.xsd, this.signal, this.bkg, this.pixSize);
		this.precY = sdPointing(this.ysd, this.signal, this.bkg, this.pixSize);
		validloc(this.frame, this.precX, this.precY);
		validlocLambda(this.frame, this.precX, this.precY, this.waveMin, this.waveMax);
	}
	
	public void render(){
		for (int i=0; i< xcoord.length; i++){
			if(valid[i]){
			intGauss(xcoord[i], ycoord[i], precX[i], precY[i]);
			}
		}
	}
	
	public void renderSpectral(){
		for (int i=0; i< xcoord.length; i++){
			if(validLambda[i] & use[i]==1){
			intGaussLambda(xcoord[i], ycoord[i], precX[i], precY[i], lambda[i]);
			}
		}
		lambdaCalc();
	}
	
	public void intGauss(double x, double y, double dx, double dy){
		/*
		 * calculate pixel values from Gaussian peak integrated over boxSize * boxSize pixels
		 * add the pixels values to an image processor ip (16 bits) used as an accumulator
		 * @x  : xloc (in pix)
		 * @y  : yloc (in pix)
		 * @dx : sd fitted gaussian x-axis
		 * @dy : sd fitted gaussian y-axis
		 * adapted from ....
		 */
		int xu = (int) x;
		int yv = (int) y;
		dx = dx * (double)scaleFactor / pixSize;
		dy = dy * (double)scaleFactor / pixSize;
		
		for (int u = xu - boxSize; u <= xu + boxSize; u++){
			for (int v = yv - boxSize; v <= yv + boxSize; v++){
				if( u > 0 & u < width){
					if (v > 0 & v < height){
						double xval =  (erf((u+1-x)/dx) - erf((u-x)/dx));
						double yval =  (erf((v+1-y)/dy) - erf((v-y)/dy));
						double val = xval*yval;
						iprt.setf(u,v,(float) (val+iprt.getf(u,v)));
					}
				}

	
			}
			
		}
	}
	
	public void intGaussLambda(double x, double y, double dx, double dy, double lambda){
		int xu = (int) x;
		int yv = (int) y;
		dx = dx * (double) scaleFactor / pixSize;
		dy = dy * (double) scaleFactor / pixSize;
		
		for (int u = xu - boxSize; u <= xu + boxSize; u++){
			for (int v = yv - boxSize; v <= yv + boxSize; v++){
				if( u > 0 & u < width){
					if (v > 0 & v < height){
						double xval = (erf((u+1-x) / dx) - erf((u-x) / dx));
						double yval = (erf((v+1-y) / dy) - erf((v-y) / dy));
						double  val = xval * yval;
						double vall = xval * yval * lambda;
						
						this.ip.setf(u, v, (float) (val+this.ip.getf(u,v)));	
						this.ipl.setf(u, v, (float) (vall+this.ipl.getf(u,v)));	
					}
				}

			}
			
		}
	}
	
	public void lambdaCalc(){
		for (int u = 0; u < width; u++ ){
			for (int v = 0; v < height; v++){
				if(this.ip.getf(u,v) > 0){
					double n = (double) this.ipl.getf(u,v);
					double d = (double) this.ip.getf(u,v);
					double l = n / d;
					this.ipl.setf(u,v,(float) (l));
				}
			}
		}		
	}
	
	public void applyLUT(double min, double max){
		this.ipl.setColorModel(icm);
		this.ipl.setMinAndMax(min, max);	
	}
	
	
	public ImageProcessor getIp(){
		return(ip);
	}

	public ImageProcessor getIpl(){
		return(ipl);
	}
	
	public ColorProcessor getCp(){
		return(cp);
	}
	
	public IndexColorModel getCm(){	
		return(icm);
	}
	
	public double erf(double z){
		/*
		 * from http://introcs.cs.princeton.edu/java/21function/ErrorFunction.java
		 * fractional error less than 1.2 * 10 ^ -7
		 * from Chebyshev fitting formula for erf(z) from Numerical Recipes, 6.2
		 * use Horner's method
		 */
		double t = 1.0 / (1.0 + .5 *Math.abs(z));
		
		double ans = 1 - t * Math.exp(-z * z - 1.265512223
				+ t * (1.00002368
				+ t * (0.37409196
				+ t * (0.09678418
			    + t * (-0.18628806
			    + t * (0.27886807
			    + t * (-1.13520398
			    + t * (1.48851587
			    + t * (-0.82215223
			    + t * (0.17087277)))))))))		
						);
		
				if( z >= 0 ){
					return ans;
				}else{
					return (-ans);
				}
	}
	
	public  double[] convertFloatsToDoubles(float[] input)
	{
	    if (input == null)
	    {
	        return null; // Or throw an exception 
	    }
	    double[] output = new double[input.length];
	    for (int i = 0; i < input.length; i++)
	    {
	        output[i] = input[i];
	    }
	    return output;
	}

	public  int[] convertFloatsToInt(float[] input)
	{
	    if (input == null)
	    {
	        return null; // Or throw an exception 
	    }
	    int[] output = new int[input.length];
	    for (int i = 0; i < input.length; i++)
	    {
	        output[i] = (int) input[i];
	    }
	    return output;
	}
	
	public double[] scaleSize(double[] input)
	{
	    if (input == null)
	    {
	        return null; // Or throw an exception 
	    }
	    double[] output = new double[input.length];
	    for (int i = 0; i < input.length; i++)
	    {
	        output[i] = (double)scaleFactor * input[i];
	    }
	    return output;
	}
	
	public double[] scaleSD(double[] input){
		if (input == null)
		 {
		        return null; // Or throw an exception 
		 }
		 double[] output = new double[input.length];
		 for (int i = 0; i < input.length; i++)
		 {
		   output[i] = (double)pixSize * input[i];
		 }
		    return output;
	}
	
	public  double[] convertToPhotons(double[] input)
	{
	    if (input == null)
	    {
	        return null; // Or throw an exception 
	    }
	    double[] output = new double[input.length];
	    for (int i = 0; i < input.length; i++)
	    {
	        output[i] =  adu2phot * input[i];
	    }
	    return output;
	}
	

	
	public void jet(int n){ // code adapted from ImageJ macro - J.Mutterer  
		/**
		 * Returns an IndexColorModel similar to MATLAB's jet color map.
		 *
		 * @param n the number of gray value (8-bit scale) to be used 
		 *            
		 * @return The "Jet" LUT with the specified number of color
		 * @see <a href="https://list.nih.gov/cgi-bin/wa.exe?A2=IMAGEJ;c8cb4d8d.1306">alternative
		 *      version</a> by Jérome Mutterer
		 */
		byte[] tabReds = new byte[n];
		byte[] tabGreens = new byte[n];
		byte[] tabBlues = new byte[n];
		tabReds[0] = tabGreens[0] = tabBlues[0] = 1; //fond noir
		for ( int i = 1; i < n; i++ ) {
			double i4= (double) (4.*i) / (double) (n);
			tabReds[i] = (byte) (255*Math.min(Math.max(Math.min(i4-1.5,-i4+4.5),0.),1.));
			tabGreens[i] = (byte) (255*Math.min(Math.max(Math.min(i4-0.5,-i4+3.5),0.),1.));
			tabBlues[i] = (byte) (255*Math.min(Math.max(Math.min(i4+0.5,-i4+2.5),0.),1.));
		}
		IndexColorModel cmjet = new IndexColorModel(8, n, tabReds, tabGreens, tabBlues);
		this.icm =  cmjet;
	}
	
	
	void applyJetLut(double min, double max) {
			
		// convert min and Max in 0-255 scale
		double maxipl = ipl.getMax();
		double minipl = ipl.getMin();
		double minLut = (min - minipl) *255. / (maxipl - minipl);
		if(minLut < 0){
			minLut = 0;
			}
		double maxLut = (max - minipl) * 255. / (maxipl - minipl);
		if(maxLut>255){
			maxLut = 255;
			}
				
		this.iplmin = ipl.convertToByte(true);
	
		// Display LUT	
		iplmin.setColorModel(icm);
		iplmin.setMinAndMax( minLut, maxLut);
	
		this.icm = (IndexColorModel) iplmin.getCurrentColorModel(); //update IndexColorModel aprÃ¨s setMinAndMax

	}
	
	public void indexToRgbPlot(){ 
		
		// adapted from Burger & Burge p251 Index_To_Rgb.java
		int w = ipl.getWidth();
		int h = ipl.getHeight();
		
		int mapSize = this.icm.getMapSize();
		
		byte[] Rmap = new byte[mapSize]; this.icm.getReds(Rmap);
		byte[] Gmap = new byte[mapSize]; this.icm.getGreens(Gmap);
		byte[] Bmap = new byte[mapSize]; this.icm.getBlues(Bmap);
		
		double maxip = ip.getMax();
		double minip = ip.getMin();
		
		//create 24-bit RGB image
		ColorProcessor cp = new ColorProcessor(w,h);
		int[] RGB = new int[3];	
		float[] hsb = new float[3];
		
		for (int v = 0; v < h; v++){
			for (int u = 0; u < w; u++){
				int idx = iplmin.getPixel(u, v);
				double intens = (double) ip.getf(u, v); 
				float sat = (float) Math.max(0, Math.min((intens - minip) / (maxip - minip),1)); 
				
				int r = 0xff & Rmap[idx]; //unsigned bytes 
				int g = 0xff & Gmap[idx];
				int b = 0xff & Bmap[idx];
				RGB[0] = (byte) r; 
				RGB[1] = (byte) g; 
				RGB[2] = (byte) b; 
				
				hsb = Color.RGBtoHSB(r,g,b, hsb);
				int rgb = Color.HSBtoRGB(hsb[0], hsb[1], sat);
				cp.putPixel(u, v, rgb);
			
			}
		}
		
		this.cp = cp;
	}
	
	public void showIt(){
		ImagePlus cimg = new ImagePlus (""+titlegd+" RGB IMAGE", cp);
		cimg.show();
		//IJ.run(cimg, "Enhance Contrast", "saturated=0.35");
		Calibration cal =cimg.getCalibration();
		cal.setUnit("nm");
		double updatedPixSize = pixSize / scaleFactor;
		cal.pixelWidth = cal.pixelHeight = updatedPixSize;
		cal.xOrigin = cal.yOrigin = 0.;
		
		ImagePlus limg = new ImagePlus (""+titlegd+" Localisations", ip);
		limg.show();
		//IJ.run(limg, "Enhance Contrast", "saturated=0.35");
		Calibration calloc =limg.getCalibration();
		calloc.setUnit("nm");
		calloc.pixelWidth = calloc.pixelHeight = updatedPixSize;
		calloc.xOrigin = calloc.yOrigin = 0.;
		
		
	}

	public void showItTot(){
		
		ImagePlus cimg = new ImagePlus (""+titlegd+" RGB IMAGE", cp);
		cimg.show();
		//IJ.run(cimg, "Enhance Contrast", "saturated=0.35");
		Calibration cal =cimg.getCalibration();
		cal.setUnit("nm");
		double updatedPixSize = pixSize / scaleFactor;
		cal.pixelWidth = cal.pixelHeight = updatedPixSize;
		cal.xOrigin = cal.yOrigin = 0.;
		
		ImagePlus limg = new ImagePlus (""+titlegd+" Localisations", ip);
		limg.show();
		//IJ.run(limg, "Enhance Contrast", "saturated=0.35");
		Calibration calloc =limg.getCalibration();
		calloc.setUnit("nm");
		calloc.pixelWidth = calloc.pixelHeight = updatedPixSize;
		calloc.xOrigin = calloc.yOrigin = 0.;
		
		ImagePlus totimg = new ImagePlus (""+titlegd+" All Localisations", iprt);
		totimg.show();
		//IJ.run(totimg, "Enhance Contrast", "saturated=0.35");
		Calibration calloctot =totimg.getCalibration();
		calloctot.setUnit("nm");
		calloctot.pixelWidth = calloctot.pixelHeight = updatedPixSize;
		calloctot.xOrigin = calloctot.yOrigin = 0.;
		
		ImagePlus cimg2 =  new Duplicator().run(cimg);
		cimg2.show();
		IJ.run(cimg2, "Enhance Contrast", "saturated=0.35");
		cimg2.setTitle("a");
		
		
		ImagePlus imp = new ImagePlus (""+titlegd+" Overlay IMAGE", iprt);
		imp.show();
		IJ.run("Add Image...", "image=a x=0 y=0 opacity=100 zero");
		Calibration callocOv =imp.getCalibration();
		callocOv.setUnit("nm");
		callocOv.pixelWidth = callocOv.pixelHeight = updatedPixSize;
		callocOv.xOrigin = callocOv.yOrigin = 0.;
		
		cimg2.close();
	}

	
	public boolean[] validloc(int[] frame, double[] precX, double[] precY){    
		boolean a = true;
		for (int i =0; i < frame.length ; i++){
			a = precX[i] < precMax & precY[i] < precMax & frame[i]>=firstFrame & frame[i] <= lastFrame;
			valid[i] = a;	
		}
		return valid;
	}
	
	public boolean[] validlocLambda(int[] frame, double[] precX, double[] precY, double waveMin, double WaveMax){    
		boolean a = true;
		for (int i =0; i < frame.length ; i++){
			a = precX[i] < precMax & precY[i] < precMax & frame[i]>=firstFrame & frame[i] <= lastFrame & lambda[i] >= waveMin & lambda[i] <= waveMax;
			validLambda[i] = a;	
		}
		return validLambda;
	}

	public double[]  sdPointing(double[] sdx, double[] signal, double[] bkg, double pixSize){
		// formula from J. Biomed. Opt. 17(4), 049801 (Apr 06, 2012). doi:10.1117/1.JBO.17.4.049801
		double[] precision = new double[this.signal.length];
		for (int i = 0; i < sdx.length; i++){
				precision[i] =  Math.sqrt(  ((2. * sdx[i] * sdx[i] + pixSize * pixSize/12.)/ (.95*signal[i])) + ((16. * Math.PI * sdx[i] * sdx[i] * sdx[i] * sdx[i] * .95 * bkg[i]) / (signal[i] * signal[i] * .95 *.95 * pixSize * pixSize)));
		//QY detection of the camera set at 0.95 (almost constant over 550 to 650 nm)
		}
		return(precision);
	}
	
	public void drawLegend(double min, double max){
		FloatProcessor iplegend = new FloatProcessor(40 , 200 );
		for(int u = 0; u<40; u++){
			for (int v = 0; v < 200 ; v++){
				float val = (float)( max - (max-min) * (double) v / 200.) ;
				iplegend.setf(u,v,val);
			}
		}
		
		iplegend.setColorModel(icm);
		iplegend.setMinAndMax(min, max);
		
		ImageProcessor  iplegend8 = iplegend.convertToByte(true);
		ImagePlus plegend = new ImagePlus("Legend", iplegend8); 
		plegend.show();			
		IJ.run("Canvas Size...", "width="+ 80 +" height="+ 220 +" position=Center-Left");
		

		Font font = new Font("SansSerif", Font.PLAIN, 8);
		String stup = "" + max + " nm";
		String stmin = "" + min + " nm";
		String stmid = "" + (max + min)/2 + " nm";
		TextRoi roiup = new TextRoi(44, 6, stup, font); 
		TextRoi roimid = new TextRoi(44, 106, stmid, font);
		TextRoi roilow = new TextRoi(44, 200, stmin, font);
		//roi.drawPixels(fond);
		roiup.setStrokeColor(Color.white);
		roimid.setStrokeColor(Color.white);
		roilow.setStrokeColor(Color.white);
		Overlay ov = new Overlay(); 
		ov.add(roiup);
		ov.add(roimid);
		ov.add(roilow);
		plegend.setOverlay(ov);
	}		
}  // fin de la classe Rendering


 
public class sPAINT_render implements PlugIn {
	/**
	 * This method gets called by ImageJ / Fiji.
	 *
	 * @param arg can be specified in plugins.config
	 * @see ij.plugin.PlugIn#run(java.lang.String)
	 */
	@Override
	public void run(String arg) {
				String path = IJ.getFilePath("Choose a Localisation File");
			ResultsTable op = new ResultsTable();

			try {
				op = ResultsTable.open(path);
			} catch (IOException e) {
				e.printStackTrace();
			}
			
			op.show("Localisations Table");

			String titlegd = "Title";
			int width;
			int height;
			int scaleFact;
			double pixSize;
			double precMax;
		
			
			GenericDialog gd = new GenericDialog("sPAINT Rendering");
			  gd.addStringField("Title: ", titlegd);
			  gd.addNumericField("Image width", 512, 0);
			  gd.addNumericField("Image height", 512, 0);
		      gd.addNumericField("Scale factor: ", 8, 0);
		      gd.addNumericField("Pixel Size (in nm): ", 110, 1);
		      gd.addNumericField("ADU to Photon CF", 62., 1);
		      gd.addNumericField("Precision Max (in nm)", 50, 1);
		      gd.addNumericField("First Frame", 1, 0);
		      gd.addNumericField("Last Frame", 5000, 0);
		      gd.addNumericField("Wavelength min", 500, 1);  //350
		      gd.addNumericField("Wavelength max", 600, 1); //750
		      gd.addCheckbox("Render unused", true); //false
		      gd.addCheckbox("Legend", false);
		      gd.showDialog();
		      if(gd.wasCanceled()) {
		    	  IJ.error("PlugIn canceled");
		    	  return;
		      }
		     
		      titlegd = gd.getNextString();
		      width = (int) gd.getNextNumber();
		      height = (int) gd.getNextNumber();
		      scaleFact = (int) gd.getNextNumber();
		      pixSize = gd.getNextNumber();
		       double aduToPhoton = gd.getNextNumber();
		      precMax = gd.getNextNumber();
		      int firstFrame = (int) gd.getNextNumber();
		      int lastFrame = (int) gd.getNextNumber();
		      double waveMin = gd.getNextNumber();
		      double waveMax = gd.getNextNumber();
		      boolean plotUnused = gd.getNextBoolean();
		      boolean legend = gd.getNextBoolean();
		      
		      			
   		      if(firstFrame <1) firstFrame =1;

			  ShortProcessor ip = new ShortProcessor(width, height);
			  String title = "Reconstructed image";
    		  ImagePlus img = new ImagePlus(title, ip);
		      
		     if(plotUnused){
		        RenderSp a = new RenderSp(img, op, scaleFact, pixSize, aduToPhoton, precMax, firstFrame, lastFrame, titlegd, waveMin, waveMax);
			    a.render();
			    a.renderSpectral();
			    a.jet(256); //2 to 256 (8 bits)
			    a.applyJetLut(waveMin, waveMax);
			    a.indexToRgbPlot();
			    a.showItTot();
				if(legend){
					a.jet(256);
					a.drawLegend(waveMin,waveMax);
				}
		     }else{
    		    RenderSp a = new RenderSp(img, op, scaleFact, pixSize, aduToPhoton, precMax, firstFrame, lastFrame, titlegd, waveMin, waveMax);
		        a.renderSpectral();
			    a.jet(256); //2 to 256 (8 bits)
			    a.applyJetLut(waveMin, waveMax);
			    a.indexToRgbPlot();
			    a.showIt();
			    if(legend){
			    	a.jet(256);
					a.drawLegend(waveMin,waveMax);
			    	}
			}			
	}
}
